# Supplementary material for: Effectiveness and safety of dipeptidyl peptidase 4 inhibitors in the management of type 2 diabetes in older adults: a systematic review and development of recommendations to reduce inappropriate prescribing
Source: BMC Geriatr. 2017 Oct 16;17(Suppl 1):226. doi: 10.1186/s12877-017-0571-8 (PMC5647559; doi:10.1186/s12877-017-0571-8)
Supplement: Supplementary file 1 — Excluded studies. List of excluded studies after full-text check with reasons for exclusion. (XLSX 47 kb) [file 12877_2017_571_MOESM1_ESM.xlsx]

## Sheet: Reasons for excluded studies
Reference	Exclusion reason	Search
Arjona Ferreira JC, Marre M, Barzilai N, Guo H, Golm GT, Sisk CM, et al. Efficacy and safety of sitagliptin versus glipizide in patients with type 2 diabetes and moderate-to-severe chronic renal insufficiency. Diabetes Care. 2013;36(5):1067–73.	Wrong age	Reference lists
Bryzinski BA, Elsie; Cook, William; Hirshberg, Boaz. Saxagliptin efficacy and safety in patients with type 2 diabetes receiving concomitant statin therapy. Journal of Diabetes & its Complications. 2014;28(6):887-93.	Wrong age and method	1 & 2
Campbell RK. Clarifying the role of incretin-based therapies in the treatment of type 2 diabetes mellitus. Clin Ther. 2011;33(5):511-27.	Wrong age and method	1 & 2
Chan SPC, S. Systematic review and meta-analysis of the efficacy and hypoglycemic safety of gliclazide versus other insulinotropic agents. Diabetes Research and Clinical Practice. 2015;110(1):75-81.	Wrong age	1 & 2
Cooper MEP, Vlado; McGill, Janet B.; Groop, Per-Henrik; Wanner, Christoph; Rosenstock, Julio; Hehnke, Uwe; Woerle, Hans-Juergen; von Eynatten, Maximilian. Kidney Disease End Points in a Pooled Analysis of Individual Patient-Level Data From a Large Clinical Trials Program of the Dipeptidyl Peptidase 4 Inhibitor Linagliptin in Type 2 Diabetes. American Journal of Kidney Diseases. 2015;66(3):441-9.	Wrong method	1 & 2
Cornell S. Differentiating among incretin therapies: a multiple-target approach to type 2 diabetes. J Clin Pharm Ther. 2012;37(5):510-24.	Wrong age	1 & 2
Engel SS, Golm GT, Shapiro D, Davies MJ, Kaufman KD, Goldstein BJ. Cardiovascular safety of sitagliptin in patients with type 2 diabetes mellitus: a pooled analysis. Cardiovasc. 2013;12:3.	Wrong age	1 & 2
Fakhoury WK, LeReun C, Wright D. A meta-analysis of placebo-controlled clinical trials assessing the efficacy and safety of incretin-based medications in patients with type 2 diabetes. Pharmacology. 2010;86(1):44-57.	Wrong age and outcome	1 & 2
Gao W, Dong J, Liu J, Li Y, Liu F, Yang L, Zhou X, Liao L. Efficacy and safety of initial combination of DPP-IV inhibitors and metformin versus metformin monotherapy in type 2 diabetes: a systematic review of randomized controlled trials. Diabetes Obesity and Metabolism. 2014;16(2):179-185.	Wrong age	1 & 2
Gerrald KR, Van Scoyoc E, Wines RC, Runge T, Jonas DE. Saxagliptin and sitagliptin in adult patients with type 2 diabetes: a systematic review and meta-analysis. Diabetes Obes Metab. 2012;14(6):481-92.	Wrong age	1 & 2
Giorda CBN, E.; Tartaglino, B.; Marafetti, L.; Gnavi, R. A systematic review of acute pancreatitis as an adverse event of type 2 diabetes drugs: from hard facts to a balanced position. Diabetes, Obesity & Metabolism. 2014;16(11):1041-7.	Wrong age and method	1 & 2
Halimi S. DPP-4 inhibitors and GLP-1 analogues: for whom? Which place for incretins in the management of type 2 diabetic patients? Diabetes Metab. 2008;34 Suppl 2:S91-5.	Wrong method	1 & 2
Hemmingsen B, Schroll JB, Lund SS, Wetterslev J, Gluud C, Vaag A, et al. Sulphonylurea monotherapy for patients with type 2 diabetes mellitus. Cochrane Database of Systematic Reviews. 2013(4).	Wrong age and intervention	1 & 2
Hirshberg BP, Artist; Edelberg, Helen; Donovan, Mark; Iqbal, Nayyar. Safety of saxagliptin: events of special interest in 9156 patients with type 2 diabetes mellitus. Diabetes/Metabolism Research Reviews. 2014;30(7):556-69.	Wrong method	1 & 2
Karagiannis T, Paschos P, Paletas K, Matthews DR, Tsapas A. Dipeptidyl peptidase-4 inhibitors for treatment of type 2 diabetes mellitus in the clinical setting: systematic review and meta-analysis. Bmj. 2012;344:e1369.	Wrong age	1 & 2
Lamanna C, Monami M, Marchionni N, Mannucci E. Effect of metformin on cardiovascular events and mortality: a meta-analysis of randomized clinical trials. Diabetes Obesity and Metabolism. 2011;13(3):221-228.	Wrong intervention	1 & 2
Liu SC, Tu YK, Chien MN, Chien KL. Effect of antidiabetic agents added to metformin on glycaemic control, hypoglycaemia and weight change in patients with type 2 diabetes: a network meta-analysis. Diabetes Obesity and Metabolism. 2012;14(9):810-820.	Wrong intervention, outcome and age	1 & 2
Mannucci E, Monami M, Lamanna C, Gensini G F, Marchionni N. Pioglitazone and cardiovascular risk: a comprehensive meta-analysis of randomized clinical trials. Diabetes Obesity and Metabolism. 2008;10(12):1221-1238.	Wrong age	1 & 2
McIntosh B, Cameron C, Singh SR, Yu C, Ahuja T, Welton NJ, et al. Second-line therapy in patients with type 2 diabetes inadequately controlled with metformin monotherapy: a systematic review and mixed-treatment comparison meta-analysis. Open Med. 2011;5(1):e35-48.	Wrong age	1 & 2
Neumiller JJ, Setter SM, Gates BJ, Sonnett TE, Dobbins EK, Campbell RK. Pharmacological management of glycemic control in the geriatric patient with type 2 diabetes mellitus. Consultant Pharmacist. 2009;24 (1):45-63.	Wrong method	1 & 2
Park H, Park C, Kim Y, Rascati KL. Efficacy and safety of dipeptidyl peptidase-4 inhibitors in type 2 diabetes: meta-analysis. Annals of Pharmacotherapy. 2012;46(11):1453-1469.	Wrong age and outcome	1 & 2
Pinelli NR, Hurren KM. Efficacy and safety of long-acting glucagon-like peptide-1 receptor agonists compared with exenatide twice daily and sitagliptin in type 2 diabetes mellitus: a systematic review and meta-analysis. Ann Pharmacother. 2011;45(7-8):850-60.	Wrong age	1 & 2
Pratley RE, Nauck M, Bailey T, Montanya E, Cuddihy R, Filetti S, et al. Liraglutide versus sitagliptin for patients with type 2 diabetes who did not have adequate glycaemic control with metformin: a 26-week, randomised, parallel-group, open-label trial.[Erratum appears in Lancet. 2010 Jul 24;376(9737):234]. Lancet. 2010;375(9724):1447-56.	Wrong age	1 & 2
Richter B, BandeiraEchtler E, Bergerhoff K, Lerch C. Dipeptidyl peptidase-4 (DPP-4) inhibitors for type 2 diabetes mellitus. Cochrane Database of Systematic Reviews. 2009(4).	Wrong age	1 & 2
Scheen AJ. DPP-4 inhibitors in the management of type 2 diabetes: a critical review of head-to-head trials. Diabetes Metab. 2012;38(2):89-101.	Wrong age	1 & 2
Schernthaner G, Barnett AH, Emser A, Patel S, Troost J, Woerle HJ, et al. Safety and tolerability of linagliptin: a pooled analysis of data from randomized controlled trials in 3572 patients with type 2 diabetes mellitus. Diabetes Obes Metab. 2012;14(5):470-8.	Wrong age	1 & 2
Shyangdan SD, Royle P, Clar C, Sharma P, Waugh N, Snaith A. Glucagon-like peptide analogues for type 2 diabetes mellitus. Cochrane Database of Systematic Reviews. 2013(7).	Wrong intervention	1 & 2
Singh-Franco D, McLaughlin-Middlekauff J, Elrod S, Harrington C. The effect of linagliptin on glycaemic control and tolerability in patients with type 2 diabetes mellitus: a systematic review and meta-analysis. Diabetes Obes Metab. 2012;14(8):694-708.	Wrong age	1 & 2
Stevens RJ, Ali R, Bankhead CR, et al. Cancer outcomes and all-cause mortality in adults allocated to metformin: systematic review and collaborative meta-analysis of randomised clinical trials. Diabetologia. 2012;55(10):2593-2603.	Wrong intervention	1 & 2
VanDeKoppel S, Choe HM, Sweet BV. Managed care perspective on three new agents for type 2 diabetes. J Manage Care Pharm. 2008;14(4):363-80.	Wrong age	1 & 2
Zhou YH, M.; Yang, M.; Liu, F. Effects of GLP-1 receptor agonists versus DPP-4 inhibitors for type 2 diabetes mellitus: A systematic review. [Chinese]. Chinese Journal of Evidence-Based Medicine. 2014;14(12):1459-66.	Wrong age	1 & 2
Bourdel-Marchasson I, Schweizer A, Dejager S. Incretin therapies in the management of elderly patients with type 2 diabetes mellitus Hosp Pract (Minneap) 2011;39:7–21.	Wrong method	3A
Chan JC, Scott R, Arjona Ferreira JC et al. Safety and efficacy of sitagliptin in patients with type 2 diabetes and chronic renal insufficiency. Diabetes Obes Metab 2008; 10: 545–555.	Wrong age	3A
Pratley RE, Kipnes MS, Fleck PR, Wilson C, Mekki Q. Efficacy and safety of the dipeptidyl peptidase-4 inhibitor alogliptin in patients with type 2 diabetes inadequately controlled by glyburide monotherapy. Diabetes Obes Metab 2009;11:167–76.	Wrong age	3A
Schweizer A, Couturier A, Foley JE, Dejager S. Comparison between vildagliptin and metformin to sustain reductions in HbA(1c) over 1 year in drug-naïve patients with Type 2 diabetes. Diabet Med 2007;24:955-61.	Wrong age	3A
Agrawal R, Jain P, Dikshit SN. Linagliptin: A novel methylxanthin based approved dipeptidyl peptidase-4 inhibitor. Current Drug Targets. 2012;13(7):970-83.	Wrong age and topic	3B
Ahren B, Schweizer A, Dejager S, Dunning BE, Nilsson PM, Persson M et al. Vildagliptin Enhances Islet Responsiveness to Both Hyper- And Hypoglycemia in Patients with Type 2 Diabetes. Journal of Clinical Endocrinology and Metabolism. 2009;94(4):1236-43. doi:http://dx.doi.org/10.1210/jc.2008-2152.	Wrong age and topic	3B
Al-Arouj M, Hassoun AAK, Medlej R, Pathan MF, Shaltout I, Chawla MS et al. The effect of vildagliptin relative to sulphonylureas in Muslim patients with type 2 diabetes fasting during Ramadan: The VIRTUE study. Int J Clin Pract. 2013;67(10):957-63. doi:http://dx.doi.org/10.1111/ijcp.12243.	Wrong age and topic	3B
Allen E, Berglind N. Saxagliptin vs glipizide as add-on therapy to metformin in patients with type 2 diabetes: A 2-year assessment of HbA1c, hypoglycaemia, and weight gain in a randomised, double-blind study. Diabetologia. 2011;54:S337. doi:http://dx.doi.org/10.1007/s00125-011-2276-4.	Wrong age	3B
Amin NBA, N.; Pall, D.; Paragh, G.; Denney, W. S.; Le, V.; Riggs, M.; Calle, R. A.: Two dose-ranging studies with PF-04937319, a systemic partial activator of glucokinase, as add-on therapy to metformin in adults with type 2 diabetes. Diabetes Obes Metab 2015, 17(8):751-759.	Wrong age	3B
Amin NBW, X.; Jain, S. M.; Lee, D. S.; Nucci, G.; Rusnak, J. M.: Dose-ranging efficacy and safety study of ertugliflozin, a sodium-glucose co-transporter 2 inhibitor, in patients with type 2 diabetes on a background of metformin. Diabetes Obes Metab 2015, 17(6):591-598.	Wrong age	3B
Araki E, Kawamori R, Inagaki N, Watada H, Hayashi N, Horie Y et al. Long-term safety of linagliptin monotherapy in Japanese patients with type 2 diabetes. Diabetes Obes Metab. 2013;15(4):364-71. doi:http://dx.doi.org/10.1111/dom.12039.	Wrong age	3B
Arechavaleta R, Seck T, Chen Y, Krobot KJ, O'Neill EA, Duran L et al. Efficacy and safety of treatment with sitagliptin or glimepiride in patients with type 2 diabetes inadequately controlled on metformin monotherapy: A randomized, double-blind, non-inferiority trial. Diabetes, Obesity and Metabolism. 2010;13(2):160-8. doi:http://dx.doi.org/10.1111/j.1463-1326.2010.01334.x.	Wrong age	3B
Arechavaleta R, Seck T, Chen Y, Krobot KJ, O'Neill EA, Duran L et al. Efficacy and safety of treatment with sitagliptin or glimepiride in patients with type 2 diabetes inadequately controlled on metformin monotherapy: a randomized, double-blind, non-inferiority trial. Diabetes Obes Metab. 2011;13(2):160-8. doi:http://dx.doi.org/10.1111/j.1463-1326.2010.01334.x.	Wrong age	3B
Arnold SVM, D. K.; Spertus, J. A.; Tang, F.; Yue, P.; Inzucchi, S. E.; Belardinelli, L.; Chaitman, B. R.; Kosiborod, M.: Glucose-lowering medications and angina burden in patients with stable coronary disease: Results from the type 2 diabetes evaluation of ranolazine in subjects with chronic stable angina (TERISA) Trial. American Heart Journal 2015, 170(4):753-759.	Wrong age	3B
Aschner P, Chan J, Owens DR, Picard S, Wang E, Dain M-P et al. Insulin glargine versus sitagliptin in insulin-naive patients with type 2 diabetes mellitus uncontrolled on metformin (EASIE): a multicentre, randomised open-label trial. Lancet. 2012;379(9833):2262-9. doi:http://dx.doi.org/10.1016/S0140-6736(12)60439-5.	Wrong age	3B
Aschner P, Katzeff HL, Guo H, Sunga S, Williams-Herman D, Kaufman KD et al. Efficacy and safety of monotherapy of sitagliptin compared with metformin in patients with type 2 diabetes. Diabetes Obes Metab. 2010;12(3):252-61. doi:http://dx.doi.org/10.1111/j.1463-1326.2009.01187.x.	Wrong age	3B
Aschner P, Kipnes MS, Lunceford JK, Sanchez M, Mickel C, Williams-Herman DE et al. Effect of the dipeptidyl peptidase-4 inhibitor sitagliptin as monotherapy on glycemic control in patients with type 2 diabetes. Diabetes Care. 2006;29(12):2632-7.	Wrong age	3B
Ayvaz GK, L.; Akin, F.; Dokmetas, H. S.; Galata Study Grp; et al.,: Real-life safety and efficacy of vildagliptin as add-on to metformin in patients with type 2 diabetes in Turkey - GALATA study. Curr Med Res Opin 2015, 31(4):623-632.	Wrong age	3B
Bajaj MG, R.; Patel, S.; Kempthorne-Rawson, J.; Lewis-D'Agostino, D.; Woerle, H. J. Linagliptin improved glycaemic control without weight gain or hypoglycaemia in patients with type 2 diabetes inadequately controlled by a combination of metformin and pioglitazone: a 24-week randomized, double-blind study. Diabetic Medicine. 2014;31(12):1505-14.	Wrong age	3B
Barnett AH, Charbonnel B, Donovan M, Fleming D, Chen R. Effect of saxagliptin as add-on therapy in patients with poorly controlled type 2 diabetes on insulin alone or insulin combined with metformin. Curr Med Res Opin. 2012;28(4):513-23. doi:http://dx.doi.org/10.1185/03007995.2012.665046.	Wrong age	3B
Barnett AH, Charbonnel B, Li J, Donovan M, Fleming D, Iqbal N. Saxagliptin add-on therapy to insulin with or without metformin for type 2 diabetes mellitus: 52-week safety and efficacy. Clin Drug Invest. 2013;33(10):707-17. doi:http://dx.doi.org/10.1007/s40261-013-0107-8.	Wrong age	3B
Barnett AH, Harper R, Toorawa R, Patel S, Woerle HJ. Linagliptin monotherapy improves glycaemic control in type 2 diabetes patients for whom metformin therapy is inappropriate. Diabetologia. 2010;53:S327. doi:http://dx.doi.org/10.1007/s00125-010-1872-z.	Wrong age	3B
Barnett AH, Patel S, Harper R, Toorawa R, Thiemann S, von Eynatten M et al. Linagliptin monotherapy in type 2 diabetes patients for whom metformin is inappropriate: an 18-week randomized, double-blind, placebo-controlled phase III trial with a 34-week active-controlled extension. Diabetes Obes Metab. 2012;14(12):1145-54. doi:http://dx.doi.org/10.1111/dom.12011.	Wrong age	3B
Bergenstal R, Wysham C, Yan P, Macconell L, Malloy J, Porter L. DurAtion-2: Exenatide once weekly demonstrated superior glycemic control and weight reduction compared to sitagliptin or pioglitazone after 26 weeks of treatment. Diabetes. 2009;58:LB2-LB3.	Wrong age	3B
Bergenstal RM, Forti A, Chiasson JL, Woloschak M, Boldrin M, Balena R. Efficacy and safety of taspoglutide versus sitagliptin for type 2 diabetes mellitus (T-Emerge 4 Trial). Diabetes Therapy. 2012;3(1):1-19. doi:http://dx.doi.org/10.1007/s13300-012-0013-8.	Wrong age	3B
Bergenstal RM, Wysham C, Macconell L, Malloy J, Walsh B, Yan P et al. Efficacy and safety of exenatide once weekly versus sitagliptin or pioglitazone as an adjunct to metformin for treatment of type 2 diabetes (DURATION-2): a randomised trial. Lancet. 2010;376(9739):431-9. doi:http://dx.doi.org/10.1016/S0140-6736(10)60590-9.	Wrong age	3B
Best JH, Rubin RR, Peyrot M, Li Y, Yan P, Malloy J et al. Weight-related quality of life, health utility, psychological well-being, and satisfaction with exenatide once weekly compared with sitagliptin or pioglitazone after 26 weeks of treatment. Diabetes Care. 2011;34(2):314-9. doi:http://dx.doi.org/10.2337/dc10-1119.	Wrong age	3B
Blonde L, Dagogo-Jack S, Banerji MA, Pratley RE, Marcellari A, Braceras R et al. Comparison of vildagliptin and thiazolidinedione as add-on therapy in patients inadequately controlled with metformin: Results of the GALIANT trial - A primary care, type 2 diabetes study. Diabetes, Obesity and Metabolism. 2009;11(10):978-86. doi:http://dx.doi.org/10.1111/j.1463-1326.2009.01080.x.	Wrong age	3B
Bluher M, Kurz I, Dannenmaier S, Dworak M. Efficacy and safety of vildagliptin in clinical practice-results of the PROVIL-study. World J Diabetes. 2012;3(9):161-9. doi:http://dx.doi.org/10.4239/wjd.v3.i9.161.	Wrong age	3B
Bolli G, Dotta F, Colin L, Minic B, Goodman M. Comparison of vildagliptin and pioglitazone in patients with type 2 diabetes inadequately controlled with metformin. Diabetes Obes Metab. 2009;11(6):589-95. doi:http://dx.doi.org/10.1111/j.1463-1326.2008.01023.x.	Wrong age	3B
Bosi E, Camisasca RP, Collober C, Rochotte E, Garber AJ. Effects of vildagliptin on glucose control over 24 weeks in patients with type 2 diabetes inadequately controlled with metformin. Diabetes Care. 2007;30(4):890-5.	Wrong age	3B
Bosi E, Dotta F, Jia Y, Goodman M. Vildagliptin plus metformin combination therapy provides superior glycaemic control to individual monotherapy in treatment-naive patients with type 2 diabetes mellitus. Diabetes Obes Metab. 2009;11(5):506-15. doi:http://dx.doi.org/10.1111/j.1463-1326.2009.01040.x.	Wrong age and topic	3B
Bosi E, Ellis G, Moneuse P, Wilson C, Fleck P. Addition of alogliptin vs uptitration of pioglitazone dose in type 2 diabetes mellitus patients on metformin plus pioglitazone therapy. Diabetologia. 2010;53:S328-S9. doi:http://dx.doi.org/10.1007/s00125-010-1872-z.	Wrong age	3B
Bosi E, Ellis GC, Wilson CA, Fleck PR. Alogliptin as a third oral antidiabetic drug in patients with type 2 diabetes and inadequate glycaemic control on metformin and pioglitazone: a 52-week, randomized, double-blind, active-controlled, parallel-group study. Diabetes Obes Metab. 2011;13(12):1088-96. doi:http://dx.doi.org/10.1111/j.1463-1326.2011.01463.x.	Wrong age	3B
Bramlage P, Gitt AK, Binz C, Krekler M, Deeg E, Tschope D. Oral antidiabetic treatment in type-2 diabetes in the elderly: balancing the need for glucose control and the risk of hypoglycemia. Cardiovasc. 2012;11(122). doi:http://dx.doi.org/10.1186/1475-2840-11-122.	Wrong intervention	3B
Brath HB, C.; Gingl, E.; Resl, M.; Prager, R.; Ratzinger, M.: Efficacy and tolerability of vildagliptin-based versus comparative dual therapy in type 2 diabetes : Results of the Austrian subpopulation of the EDGE study. Wien Klin Wochenschr 2015, 127(7-8):250-255.	Wrong age	3B
Bron MW, C.; Fleck, P. A Post Hoc Analysis of HbA1c, Hypoglycemia, and Weight Change Outcomes with Alogliptin vs Glipizide in Older Patients with Type 2 Diabetes. Diabetes Therapy. 2014;5(2):521-34.	Wrong outcome	3B
Capuano A, Sportiello L, Maiorino MI, Rossi F, Giugliano D, Esposito K. Dipeptidyl peptidase-4 inhibitors in type 2 diabetes therapy--focus on alogliptin. Drug Des Devel Ther. 2013;7:989-1001. doi:http://dx.doi.org/10.2147/DDDT.S37647.	Wrong method	3B
Cavender MA, Scirica BM, Raz I, Steg PG, Hirshberg B, Davidson J et al. Outcomes of patients with type 2 diabetes at high risk of cardiovascular events treated with saxagliptin: Outcomes by baseline hgba1c. Circulation. 2013;1).	Wrong age	3B
Chacra AR, Tan GH, Apanovitch A, Ravichandran S, List J, Chen R et al. Saxagliptin added to a submaximal dose of sulphonylurea improves glycaemic control compared with uptitration of sulphonylurea in patients with type 2 diabetes: a randomised controlled trial.[Erratum appears in Int J Clin Pract. 2010 Jan;64(2):277]. Int J Clin Pract. 2009;63(9):1395-406. doi:http://dx.doi.org/10.1111/j.1742-124…	Wrong age	3B
Chacra AR, Tan GH, Ravichandran S, List J, Chen R, Investigators CV. Safety and efficacy of saxagliptin in combination with submaximal sulphonylurea versus up-titrated sulphonylurea over 76 weeks. Diab Vasc Dis Res. 2011;8(2):150-9. doi:http://dx.doi.org/10.1177/1479164111404574.	Wrong age	3B
Chan SPC, S.: Systematic review and meta-analysis of the efficacy and hypoglycemic safety of gliclazide versus other insulinotropic agents. Diabetes Res Clin Pract 2015, 110(1):75-81.	Wrong age	3B
Charbonnel B, Karasik A, Liu J, Wu M, Meininger G, Sitagliptin Study G. Efficacy and safety of the dipeptidyl peptidase-4 inhibitor sitagliptin added to ongoing metformin therapy in patients with type 2 diabetes inadequately controlled with metformin alone. Diabetes Care. 2006;29(12):2638-43.	Wrong age	3B
Charbonnel B, Steinberg H, Eymard E, Xu L, Thakkar P, Prabhu V et al. Efficacy and safety over 26 weeks of an oral treatment strategy including sitagliptin compared with an injectable treatment strategy with liraglutide in patients with type 2 diabetes mellitus inadequately controlled on metformin: a randomised clinical trial. Diabetologia. 2013;56(7):1503-11. doi:http://dx.doi.org/10.1007/s00125…	Wrong age	3B
Chen DYW, S. H.; Mao, C. T.; Tsai, M. L.; Lin, Y. S.; Chou, C. C.; Wen, M. S.; Wang, C. C.; Hsieh, I. C.; Hung, K. C.; Chen, T. H.: Sitagliptin and cardiovascular outcomes in diabetic patients with chronic kidney disease and acute myocardial infarction: A nationwide cohort study. Int J Cardiol 2015, 181:200-206.	Wrong age	3B
Cornell S. Differentiating among incretin therapies: a multiple-target approach to type 2 diabetes. J Clin Pharm Ther. 2012;37(5):510-24. doi:http://dx.doi.org/10.1111/j.1365-2710.2012.01342.x.	Wrong age and topic	3B
Davies M, King AB, Montanya E, Pratley RE, Blonde L, Svendsen CB et al. Liraglutide achieves HbA1c targets more often than sitagliptin or exenatide when added to metformin in patients with Type 2 diabetes and a baseline HbA1c < 8.0%. Diabet Med. 2013;30:57. doi:http://dx.doi.org/10.1111/dme.12091_1.	Wrong age	3B
DeFronzo RA, Fleck PR, Wilson CA, Mekki Q, Alogliptin Study G. Efficacy and safety of the dipeptidyl peptidase-4 inhibitor alogliptin in patients with type 2 diabetes and inadequate glycemic control: a randomized, double-blind, placebo-controlled study. Diabetes Care. 2008;31(12):2315-7. doi:http://dx.doi.org/10.2337/dc08-1035.	Wrong age	3B
DeFronzo RA, Hissa MN, Garber AJ, Luiz Gross J, Yuyan Duan R, Ravichandran S et al. The efficacy and safety of saxagliptin when added to metformin therapy in patients with inadequately controlled type 2 diabetes with metformin alone. Diabetes Care. 2009;32(9):1649-55. doi:http://dx.doi.org/10.2337/dc08-1984.	Wrong age	3B
DeFronzo RAL, A.; Patel, S.; Liu, D.; Kaste, R.; Woerle, H. J.; Broedl, U. C.: Combination of empagliflozin and linagliptin as second-line therapy in subjects with type 2 diabetes inadequately controlled on metformin.[Erratum appears in Diabetes Care. 2015 Jun;38(6):1173; PMID: 25998298]. Diabetes Care 2015, 38(3):384-393.	Wrong age	3B
Dejager S, Schweizer A, Foley JE. Evidence to support the use of vildagliptin monotherapy in the treatment of type 2 diabetes mellitus. Vasc Health Risk Manag. 2012;8:339-48. doi:http://dx.doi.org/10.2147/VHRM.S31758.	Wrong method	3B
Dejager S, Schweizer A. Minimizing the risk of hypoglycemia with vildagliptin: Clinical experience, mechanistic basis, and importance in type 2 diabetes management. Diabetes Therapy. 2011;2(2):51-66. doi:http://dx.doi.org/10.1007/s13300-010-0018-0.	Wrong method	3B
Del Prato S, Barnett AH, Huisman H, Neubacher D, Woerle HJ, Dugi KA. Effect of linagliptin monotherapy on glycaemic control and markers of beta-cell function in patients with inadequately controlled type 2 diabetes: a randomized controlled trial. Diabetes Obes Metab. 2011;13(3):258-67. doi:http://dx.doi.org/10.1111/j.1463-1326.2010.01350.x.	Wrong age	3B
Del Prato S, Taskinen M-R, Owens DR, von Eynatten M, Emser A, Gong Y et al. Efficacy and safety of linagliptin in subjects with type 2 diabetes mellitus and poor glycemic control: pooled analysis of data from three placebo-controlled phase III trials. J Diabetes Complications. 2013;27(3):274-9. doi:http://dx.doi.org/10.1016/j.jdiacomp.2012.11.008.	Wrong age	3B
Delivanis DAM, V. M.: In type 2 diabetes, saxagliptin increased HF hospitalizations, regardless of history of HF or CKD. Ann Intern Med 2015, 162(8):JC11.	Wrong method	3B
Desai S, Brinker A, Swann J, Iyasu S. Sitagliptin-associated drug allergy: review of spontaneous adverse event reports. Arch Intern Med. 2010;170(13):1169-71. doi:http://dx.doi.org/10.1001/archinternmed.2010.188.	Wrong method	3B
Detournay BH, S.; Robert, J.; Deschaseaux, C.; Dejager, S.: Hypoglycemia hospitalization frequency in patients with type 2 diabetes mellitus: a comparison of dipeptidyl peptidase 4 inhibitors and insulin secretagogues using the French health insurance database. Vasc Health Risk Manag 2015, 11:417-425.	Wrong age	3B
Dobs AS, Goldstein BJ, Aschner P, Horton ES, Umpierrez GE, Duran L et al. Efficacy and safety of sitagliptin added to ongoing metformin and rosiglitazone combination therapy in a randomized placebo-controlled 54-week trial in patients with type 2 diabetes. J Diabetes. 2013;5(1):68-79. doi:http://dx.doi.org/10.1111/j.1753-0407.2012.00223.x.	Wrong age	3B
Engel SS, Golm GT, Shapiro D, Davies MJ, Kaufman KD, Goldstein BJ. Cardiovascular safety of sitagliptin in patients with type 2 diabetes mellitus: a pooled analysis. Cardiovasc. 2013;12:3. doi:http://dx.doi.org/10.1186/1475-2840-12-3.	Wrong age	3B
Engel SS, Round E, Golm GT, Kaufman KD, Goldstein BJ. Safety and tolerability of sitagliptin in type 2 diabetes: Pooled analysis of 25 clinical studies. Diabetes Therapy. 2013;4(1):119-45. doi:http://dx.doi.org/10.1007/s13300-013-0024-0.	Wrong age	3B
Esposti LDS, S.; Buda, S.; Esposti, E. D. Clinical outcomes and health care costs combining metformin with sitagliptin or sulphonylureas or thiazolidinediones in uncontrolled type 2 diabetes patients. ClinicoEconomics and Outcomes Research. 2014;6:463-72.	Wrong age	3B
Eto T, Inoue S, Kadowaki T. Effects of once-daily teneligliptin on 24-h blood glucose control and safety in Japanese patients with type 2 diabetes mellitus: a 4-week, randomized, double-blind, placebo-controlled trial. Diabetes Obes Metab. 2012;14(11):1040-6. doi:http://dx.doi.org/10.1111/j.1463-1326.2012.01662.x.	Wrong age	3B
Eurich DT, McAlister FA, Blackburn DF, et al. Benefits and harms of antidiabetic agents in patients with diabetes and heart failure: systematic review. BMJ 2007;335:497.	Wrong intervention	Reference lists
Eurich DT, Simpson S, Senthilselvan A, Asche CV, Sandhu-Minhas JK, McAlister FA. Comparative safety and effectiveness of sitagliptin in patients with type 2 diabetes: retrospective population based cohort study. Bmj. 2013;346:f2267. doi:http://dx.doi.org/10.1136/bmj.f2267.	Wrong age	3B
Evans M, McEwan P, O'Shea R, George L. A retrospective, case-note survey of type 2 diabetes patients prescribed incretin-based therapies in clinical practice. Diabetes Therapy. 2013;4(1):27-40. doi:http://dx.doi.org/10.1007/s13300-012-0015-6.	Wrong age and topic	3B
Fadini GPA, A.; Degli Esposti, L.; Russo, P.; et al.: Risk of hospitalization for heart failure in patients with type 2 diabetes newly treated with DPP-4 inhibitors or other oral glucose-lowering medications: A retrospective registry study on 127,555 patients from the Nationwide OsMed Health-DB Database. Eur Heart J 2015, 36(36):2454-2462.	Wrong age	3B
Faillie JLF, K. B.; Patenaude, V.; Ernst, P.; Azoulay, L.: Dipeptidyl peptidase-4 inhibitors and the risk of community-acquired pneumonia in patients with type 2 diabetes. Diabetes Obes Metab 2015, 17(4):379-385.	Wrong age	3B
Ferrannini E, Berk A, Hantel S, Pinnetti S, Hach T, Woerle HJ et al. Long-term safety and efficacy of empagliflozin, sitagliptin, and metformin: An active-controlled, parallel-group, randomized, 78-week open-label extension study in patients with type 2 diabetes. Diabetes Care. 2013;36(12):4015-21. doi:http://dx.doi.org/10.2337/dc13-0663.	Wrong age	3B
Filozof C, Gautier JF. A comparison of efficacy and safety of vildagliptin and gliclazide in combination with metformin in patients with Type 2 diabetes inadequately controlled with metformin alone: a 52-week, randomized study.[Erratum appears in Diabet Med. 2013 May;30(5):632]. Diabet Med. 2010;27(3):318-26. doi:http://dx.doi.org/10.1111/j.1464-5491.2010.02938.x.	Wrong age	3B
Filozof C, Schwartz S, Foley JE. Effect of vildagliptin as add-on therapy to a low-dose metformin. World J Diabetes. 2010;1(1):19-26. doi:http://dx.doi.org/10.4239/wjd.v1.i1.19.	Wrong age	3B
Fisher MP, M. C.; Ambery, P. D.; Donaldson, J.; Ye, J.; McMurray, J. J.: Cardiovascular safety of albiglutide in the Harmony programme: a meta-analysis.[Erratum appears in Lancet Diabetes Endocrinol. 2015 Oct;3(10):e8]. Lancet Diabetes Endocrinol 2015, 3(9):697-703.	Wrong age	3B
Florentin M, Liberopoulos EN, Mikhailidis DP, Elisaf MS. Sitagliptin in clinical practice: a new approach in the treatment of type 2 diabetes. Expert Opin Pharmacother. 2008;9(10):1705-20. doi:http://dx.doi.org/10.1517/14656566.9.10.1705.	Wrong method	3B
Foley JE, Sreenan S. Efficacy and safety comparison between the DPP-4 inhibitor vildagliptin and the sulfonylurea gliclazide after two years of monotherapy in drug-naive patients with type 2 diabetes.[Erratum appears in Horm Metab Res. 2009 Dec;41(12):909]. Horm Metab Res. 2009;41(12):905-9. doi:http://dx.doi.org/10.1055/s-0029-1234042.	Wrong age	3B
Fonseca V, Staels B, Morgan JD, 2nd, Shentu Y, Golm GT, Johnson-Levonas AO et al. Efficacy and safety of sitagliptin added to ongoing metformin and pioglitazone combination therapy in a randomized, placebo-controlled, 26-week trial in patients with type 2 diabetes. J Diabetes Complications. 2013;27(2):177-83. doi:http://dx.doi.org/10.1016/j.jdiacomp.2012.09.007.	Wrong age	3B
Fonseca V, Zhu T, Karyekar C, Hirshberg B. Adding saxagliptin to extended-release metformin vs. uptitrating metformin dosage. Diabetes Obes Metab. 2012;14(4):365-71. doi:http://dx.doi.org/10.1111/j.1463-1326.2011.01553.x.	Wrong age	3B
Forst T, Guthrie R, Goldenberg R, Yee J, Vijapurkar U, Meininger G, et al. Efficacy and safety of canagliflozin over 52 weeks in patients with type 2 diabetes on background metformin and pioglitazone. Diabetes, Obesity and Metabolism. 2014;16(5):467-77.	Wrong age	3B
Forst T, Uhlig-Laske B, Ring A, Graefe-Mody U, Friedrich C, Herbach K, et al. Linagliptin (BI 1356), a potent and selective DPP-4 inhibitor, is safe and efficacious in combination with metformin in patients with inadequately controlled Type 2 diabetes. Diabet Med. 2010;27(12):1409-19.	Wrong age	3B
Forst T, Uhlig-Laske B, Ring A, Ritzhaupt A, Graefe-Mody U, Dugi KA. The oral DPP-4 inhibitor linagliptin significantly lowers HbA1c after 4 weeks of treatment in patients with type 2 diabetes mellitus. Diabetes Obes Metab. 2011;13(6):542-50.	Wrong age	3B
Forst TK, C.; Dworak, M.: Vildagliptin versus insulin in patients with type 2 diabetes mellitus inadequately controlled with sulfonylurea: results from a randomized, 24 week study. Curr Med Res Opin 2015, 31(6):1079-1084.	Wrong age	3B
Frederich R, McNeill R, Berglind N, Fleming D, Chen R. The efficacy and safety of the dipeptidyl peptidase-4 inhibitor saxagliptin in treatment-naive patients with type 2 diabetes mellitus: A randomized controlled trial. Diabetology and Metabolic Syndrome. 2012;4(1).	Wrong age	3B
Fujii Y, Abe M, Higuchi T, Mizuno M, Suzuki H, Matsumoto S, et al. The dipeptidyl peptidase-4 inhibitor alogliptin improves glycemic control in type 2 diabetic patients undergoing hemodialysis. Expert Opin Pharmacother. 2013;14(3):259-67.	Wrong outcome	3B
Gallwitz B, Rosenstock J, Rauch T, Bhattacharya S, Patel S, von Eynatten M, et al. 2-year efficacy and safety of linagliptin compared with glimepiride in patients with type 2 diabetes inadequately controlled on metformin: a randomised, double-blind, non-inferiority trial. Lancet. 2012;380(9840):475-83.	Wrong age	3B
Gejl MS-L, J.; Scheel-Thomsen, J.; Gregersen, S.; Vestergaard, P. Risk of cardiovascular disease: The effects of diabetes and anti-diabetic drugs - A nested case-control study. International Journal of Cardiology. 2014;178:292-6.	Wrong age	3B
Gejl MS-L, J.; Scheel-Thomsen, J.; Gregersen, S.; Vestergaard, P.: Risk of cardiovascular disease: The effects of diabetes and anti-diabetic drugs - A nested case-control study. Int J Cardiol 2015, 178:292-296.	Wrong age	3B
Genovese S, Tedeschi D. Effects of vildagliptin/metformin therapy on patient-reported outcomes: work productivity, patient satisfaction, and resource utilization. Adv Ther. 2013;30(2):152-64.	Wrong age	3B
Germino FW. Noninsulin treatment of type 2 diabetes mellitus in geriatric patients: a review. Clin Ther. 2011;33(12):1868-82.	Wrong method	3B
Gerrald KR, Van Scoyoc E, Wines RC, Runge T, Jonas DE. Saxagliptin and sitagliptin in adult patients with type 2 diabetes: a systematic review and meta-analysis. Diabetes Obes Metab. 2012;14(6):481-92.	Wrong age	3B
Gitt AK, Bramlage P, Binz C, Krekler M, Deeg E, Tschope D. Prognostic implications of DPP-4 inhibitor vs. sulfonylurea use on top of metformin in a real world setting - results of the 1 year follow-up of the prospective DiaRegis registry. Int J Clin Pract. 2013;67(10):1005-14.	Wrong age	3B
Goke B, Gallwitz B, Eriksson J, Hellqvist A, Gause-Nilsson I, Investigators DC. Saxagliptin is non-inferior to glipizide in patients with type 2 diabetes mellitus inadequately controlled on metformin alone: a 52-week randomised controlled trial. Int J Clin Pract. 2010;64(12):1619-31.	Wrong age	3B
Goke B, Gallwitz B, Eriksson JG, Hellqvist A, Gause-Nilsson I. Saxagliptin vs. glipizide as add-on therapy in patients with type 2 diabetes mellitus inadequately controlled on metformin alone: long-term (52-week) extension of a 52-week randomised controlled trial. Int J Clin Pract. 2013;67(4):307-16.	Wrong age	3B
Goke B, Hershon K, Kerr D, Calle Pascual A, Schweizer A, Foley J, et al. Efficacy and safety of vildagliptin monotherapy during 2-year treatment of drug-naive patients with type 2 diabetes: comparison with metformin. Horm Metab Res. 2008;40(12):892-5.	Wrong age	3B
Goke R, Gruenberger JB, Bader G, Dworak M. Real-life efficacy and safety of vildagliptin compared with sulfonylureas as add-on to metformin in patients with type 2 diabetes mellitus in Germany. Current Medical Research and Opinion. 2014;30(5):785-9.	Wrong age	3B
Goldstein BJ, Feinglos MN, Lunceford JK, Johnson J, Williams-Herman DE, Sitagliptin 036 Study G. Effect of initial combination therapy with sitagliptin, a dipeptidyl peptidase-4 inhibitor, and metformin on glycemic control in patients with type 2 diabetes.[Erratum appears in Diabetes Care. 2008 Aug;31(8):1713]. Diabetes Care. 2007;30(8):1979-87.	Wrong age	3B
Gomis R, Espadero RM, Jones R, Woerle HJ, Dugi KA. Efficacy and safety of initial combination therapy with linagliptin and pioglitazone in patients with inadequately controlled type 2 diabetes: a randomized, double-blind, placebo-controlled study. Diabetes Obes Metab. 2011;13(7):653-61.	Wrong age	3B
Gomis R, Owens DR, Taskinen MR, Del Prato S, Patel S, Pivovarova A, et al. Long-term safety and efficacy of linagliptin as monotherapy or in combination with other oral glucose-lowering agents in 2121 subjects with type 2 diabetes: Up to 2 years exposure in 24-week phase III trials followed by a 78-week open-label extension. Int J Clin Pract. 2012;66(8):731-40.	Wrong age	3B
Goodman M, Thurston H, Penman J. Efficacy and tolerability of vildagliptin in patients with type 2 diabetes inadequately controlled with metformin monotherapy. Horm Metab Res. 2009;41(5):368-73.	Wrong age	3B
Goto H, Araki R, Yamamoto M, Tanaka T, Fujiwara R, Murata K. Efficacy and safety of sitagliptin in Japanese patients with type 2 diabetes switched from glinides. Journal of Diabetes Investigation. 2014;5(2):199-205.	Wrong age	3B
Groop PH, Del Prato S, Taskinen MR, Owens DR, Gong Y, Crowe S, et al. Linagliptin treatment in subjects with type 2 diabetes with and without mild-to-moderate renal impairment. Diabetes Obes Metab. 2014;16(6):560-8.	Wrong age	3B
Gupta SS, T.; Dhasmana, D. C.; Dhar, M.; Bisht, M.: Comparative efficacy and safety of glitazones and DPP-4 inhibitors in type 2 diabetic subjects as add on therapy who had inadequate glycaemic control with prior combination therapy (glimepiride + metformin). Journal, Indian Academy of Clinical Medicine 2015, 16(1):16-19.	Wrong age	3B
Haak T, Meinicke T, Jones R, Weber S, von Eynatten M, Woerle HJ. Initial combination of linagliptin and metformin improves glycaemic control in type 2 diabetes: a randomized, double-blind, placebo-controlled study. Diabetes Obes Metab. 2012;14(6):565-74.	Wrong age	3B
Haak T, Meinicke T, Jones R, Weber S, Von Eynatten M, Woerle HJ. Initial combination of linagliptin and metformin in patients with type 2 diabetes: Efficacy and safety in a randomised, double-blind 1-year extension study. Int J Clin Pract. 2013;67(12):1283-93.	Wrong age	3B
Halimi S, Raccah D, Schweizer A, Dejager S. Role of vildagliptin in managing type 2 diabetes mellitus in the elderly. Curr Med Res Opin. 2010;26(7):1647-56.	Wrong method	3B
Hanefeld M, Herman GA, Wu M, Mickel C, Sanchez M, Stein PP, et al. Once-daily sitagliptin, a dipeptidyl peptidase-4 inhibitor, for the treatment of patients with type 2 diabetes. Curr Med Res Opin. 2007;23(6):1329-39.	Wrong age	3B
Hermans MP, Delibasi T, Farmer I, Lohm L, Maheux P, Piatti P, et al. Effects of saxagliptin added to sub-maximal doses of metformin compared with uptitration of metformin in type 2 diabetes: the PROMPT study. Curr Med Res Opin. 2012;28(10):1635-45.	Wrong age	3B
Hermansen K, Kipnes M, Luo E, Fanurik D, Khatami H, Stein P, et al. Efficacy and safety of the dipeptidyl peptidase-4 inhibitor, sitagliptin, in patients with type 2 diabetes mellitus inadequately controlled on glimepiride alone or on glimepiride and metformin. Diabetes Obes Metab. 2007;9(5):733-45.	Wrong age	3B
Hirose TS, M.; Tsumiyama, I.: Efficacy and Safety of Vildagliptin as an Add-on to Insulin with or without Metformin in Japanese Patients with Type 2 Diabetes Mellitus: A 12-week, Double-Blind, Randomized Study. Diabetes Therapy 2015, 6(4):559-571.	Wrong age	3B
Hollander P, Li J, Allen E, Chen R, Investigators CV. Saxagliptin added to a thiazolidinedione improves glycemic control in patients with type 2 diabetes and inadequate control on thiazolidinedione alone. J Clin Endocrinol Metab. 2009;94(12):4810-9.	Wrong age	3B
Hollander P, Raslova K, Skjoth TV, Rastam J, Liutkus JF. Efficacy and safety of insulin detemir once daily in combination with sitagliptin and metformin: the TRANSITION randomized controlled trial. Diabetes Obes Metab. 2011;13(3):268-75.	Wrong age	3B
Hollander PL, Li J, Frederich R, Allen E, Chen R, Investigators CV. Safety and efficacy of saxagliptin added to thiazolidinedione over 76 weeks in patients with type 2 diabetes mellitus. Diab Vasc Dis Res. 2011;8(2):125-35.	Wrong age	3B
Hong ARL, J.; Ku, E. J.; Hwangbo, Y.; Kim, K. M.; Moon, J. H.; Choi, S. H.; Jang, H. C.; Lim, S.: Comparison of vildagliptin as an add-on therapy and sulfonylurea dose-increasing therapy in patients with inadequately controlled type 2 diabetes using metformin and sulfonylurea (VISUAL study): A randomized trial. Diabetes Res Clin Pract 2015, 109(1):141-148.	Wrong age	3B
Hoste JD, E.; Mathieu, C. Effectiveness and tolerability of second-line therapy with vildagliptin versus other oral agents in type 2 diabetes (EDGE): post-hoc subanalysis of the Belgian data. Acta Clinica Belgica. 2014;69(3):171-6.	Wrong age	3B
Inagaki N, Watada H, Murai M, Kagimura T, Gong Y, Patel S, et al. Linagliptin provides effective, well-tolerated add-on therapy to pre-existing oral antidiabetic therapy over 1 year in Japanese patients with type 2 diabetes. Diabetes Obes Metab. 2013;15(9):833-43.	Wrong age	3B
Inagaki NO, Hitoshi; Sano, Hiroki; Funao, Nobuo; Kuroda, Shingo; Kaku, Kohei. SYR-472, a novel once-weekly dipeptidyl peptidase-4 (DPP-4) inhibitor, in type 2 diabetes mellitus: a phase 2, randomised, double-blind, placebo-controlled trial. The Lancet Diabetes & Endocrinology. 2014;2(2):125-32.	Wrong age	3B
Iqbal N, Parker A, Frederich R, Donovan M, Hirshberg B. Assessment of the cardiovascular safety of saxagliptin in patients with type 2 diabetes mellitus: Pooled analysis of 20 clinical trials. Cardiovasc. 2014;13(1).	Wrong age	3B
Iwamoto Y, Kashiwagi A, Yamada N, Terao S, Mimori N, Suzuki M, et al. Efficacy and safety of vildagliptin and voglibose in Japanese patients with type 2 diabetes: a 12-week, randomized, double-blind, active-controlled study. Diabetes Obes Metab. 2010;12(8):700-8.	Wrong age	3B
Iwamoto Y, Tajima N, Kadowaki T, Nonaka K, Taniguchi T, Nishii M, et al. Efficacy and safety of sitagliptin monotherapy compared with voglibose in Japanese patients with type 2 diabetes: a randomized, double-blind trial. Diabetes Obes Metab. 2010;12(7):613-22.	Wrong age	3B
Iwamoto Y, Taniguchi T, Nonaka K, Okamoto T, Okuyama K, Arjona Ferreira JC, et al. Dose-ranging efficacy of sitagliptin, a dipeptidyl peptidase-4 inhibitor, in Japanese patients with type 2 diabetes mellitus. Endocr J. 2010;57(5):383-94.	Wrong age	3B
Jabbour SA, Hardy E, Sugg J, Parikh S. Dapagliflozin is effective as add-on therapy to sitagliptin with or withoutmetformin: A 24-Week, multicenter, randomized, double-blind, placebo-controlled study. Diabetes Care. 2014;37(3):740-50.	Wrong age	3B
Jadzinsky M, Pfutzner A, Paz-Pacheco E, Xu Z, Allen E, Chen R, et al. Saxagliptin given in combination with metformin as initial therapy improves glycaemic control in patients with type 2 diabetes compared with either monotherapy: a randomized controlled trial. Diabetes Obes Metab. 2009;11(6):611-22.	Wrong age	3B
Ji LZ, B.; Patel, S.; Ji, J.; Bailes, Z.; Thiemann, S.; Seck, T.: Efficacy and safety of linagliptin co-administered with low-dose metformin once daily versus high-dose metformin twice daily in treatment-naive patients with type 2 diabetes: a double-blind randomized trial. Adv Ther 2015, 32(3):201-215.	Wrong age	3B
Jin SMP, S. W.; Yoon, K. H.; Min, K. W.; Song, K. H.; et al.: Anagliptin and sitagliptin as add-ons to metformin for patients with type 2 diabetes: A 24-week, multicentre, randomized, double-blind, active-controlled, phase III clinical trial with a 28-week extension. Diabetes, Obesity and Metabolism 2015, 17(5):511-515.	Wrong age	3B
Jung CHP, C. Y.; Ahn, K. J.; Kim, N. H.; Jang, H. C.; et al.: A randomized, double-blind, placebo-controlled, phase II clinical trial to investigate the efficacy and safety of oral DA-1229 in patients with type 2 diabetes mellitus who have inadequate glycaemic control with diet and exercise. Diabetes Metab Res Rev 2015, 31(3):295-306.	Wrong age	3B
Kadowaki T, Kondo K. Efficacy and safety of teneligliptin in combination with pioglitazone in Japanese patients with type 2 diabetes mellitus. Journal of Diabetes Investigation. 2013;4(6):576-84.	Wrong age	3B
Kadowaki T, Kondo K. Efficacy, safety and dose-response relationship of teneligliptin, a dipeptidyl peptidase-4 inhibitor, in Japanese patients with type 2 diabetes mellitus. Diabetes Obes Metab. 2013;15(9):810-8.	Wrong age	3B
Kaku K, Itayasu T, Hiroi S, Hirayama M, Seino Y. Efficacy and safety of alogliptin added to pioglitazone in Japanese patients with type 2 diabetes: a randomized, double-blind, placebo-controlled trial with an open-label long-term extension study. Diabetes Obes Metab. 2011;13(11):1028-35.	Wrong age	3B
Kaku KM, Mikiko; Kanoo, Tatsuhiro; Katou, Masafumi; Seino, Yutaka. Efficacy and safety of alogliptin added to insulin in Japanese patients with type 2 diabetes: a randomized, double-blind, 12-week, placebo-controlled trial followed by an open-label, long-term extension phase. Expert Opinion on Pharmacotherapy. 2014;15(15):2121-30.	Wrong age	3B
Kamiko KA, K.; Kamiyama, H.; Taguri, M.; Shibata, E.; et al.: Comparison of the administration of teneligliptin every day versus every other day in Japanese patients with type 2 diabetes: a randomized non-inferior test. J Clin Pharmacol 2015, 55(2):144-151.	Wrong age	3B
Karyekar C, Donovan M, Allen E, Fleming D, Ravichandran S, Chen R. Efficacy and safety of saxagliptin combination therapy in US patients with type 2 diabetes. Postgrad Med. 2011;123(4):63-70.	Wrong age	3B
Kawamori R, Inagaki N, Araki E, Watada H, Hayashi N, Horie Y, et al. Linagliptin monotherapy provides superior glycaemic control versus placebo or voglibose with comparable safety in Japanese patients with type 2 diabetes: a randomized, placebo and active comparator-controlled, double-blind study. Diabetes Obes Metab. 2012;14(4):348-57.	Wrong age	3B
Kikuchi M, Haneda M, Koya D, Tobe K, Onishi Y, Couturier A, et al. Efficacy and tolerability of vildagliptin as an add-on to glimepiride in Japanese patients with Type 2 diabetes mellitus. Diabetes Research and Clinical Practice. 2010;89(3):216-23.	Wrong age	3B
Kim SCG, Robert J.; Liu, Jun; Everett, Brendan M.; Goldfine, Allison B. Dipeptidyl peptidase-4 inhibitors do not increase the risk of cardiovascular events in type 2 diabetes: a cohort study. Acta Diabetologica. 2014;51(6):1015-23.	Wrong age	3B
King AB, Montanya E, Pratley RE, Blonde L, Svendsen CB, Donsmark M, et al. Liraglutide achieves A1C targets more often than sitagliptin or exenatide when added to metformin in patients with type 2 diabetes and a baseline A1C <8.0%. Endocr Pract. 2013;19(1):64-72.	Wrong age	3B
Kishimoto M, Noda M. Effect of the addition of sitagliptin and miglitol on insulin-treated type 2 diabetes. Diabetes Therapy. 2012;3(1):1-9.	Wrong age and topic	3B
Kobayashi KY, H.; Sato, Y.; Takemoto, M.; Uchida, D.; Kanatsuka, A.; Kuribayashi, N.; Terano, T.; Hashimoto, N.; Sakurai, K.; Hanaoka, H.; Ishikawa, K.; Onishi, S.; Yokote, K.; Success Study Group. Efficacy and safety of the dipeptidyl peptidase-4 inhibitor sitagliptin compared with alpha-glucosidase inhibitor in Japanese patients with type 2 diabetes inadequately controlled on sulfonylurea alone…	Wrong age	3B
Kose ET, M.; Tachi, T.; Teramachi, H.; Kawakubo, T.; Hayashi, H.: Effects of antidiabetes drugs on functional independence measure on a subacute rehabilitation ward for stroke patients. Pharmazie 2015, 70(7):489-493.	Wrong intervention	3B
Kothny W, Foley J, Kozlovski P, Shao Q, Gallwitz B, Lukashevich V. Improved glycaemic control with vildagliptin added to insulin, with or without metformin, in patients with type 2 diabetes mellitus. Diabetes Obes Metab. 2013;15(3):252-7.	Wrong age	3B
Kothny W, Shao Q, Groop PH, Lukashevich V. One-year safety, tolerability and efficacy of vildagliptin in patients with type 2 diabetes and moderate or severe renal impairment. Diabetes Obes Metab. 2012;14(11):1032-9.	Wrong age	3B
Kothny WL, V.; Foley, J. E.; Rendell, M. S.; Schweizer, A.: Comparison of vildagliptin and sitagliptin in patients with type 2 diabetes and severe renal impairment: a randomised clinical trial. Diabetologia 2015, 58(9):2020-2026.	Wrong age	3B
Kou TD, Brodovicz KG, Engel SS, Alexander CM, Girman CJ. Characteristics of elderly patients prescribed sitagliptin and other oral antihyperglycemic agents in a large U.S. medicare claims database. Pharmacoepidemiology and Drug Safety. 2012;21:69.	Wrong outcome	3B
Kountz D. The Dipeptidyl Peptidase (DPP)-4 Inhibitors for Type 2 Diabetes Mellitus in Challenging Patient Groups. Adv Ther. 2013;30(12):1067-85.	Wrong method	3B
Kudo-Fujimaki KH, T.; Yoshihara, T.; Sato, F.; Someya, Y.; Ohmura, C.; Kanazawa, A.; Fujitani, Y.; Watada, H. Efficacy and safety of nateglinide plus vildagliptin combination therapy compared with switching to vildagliptin in type 2 diabetes patients inadequately controlled with nateglinide. Journal of Diabetes Investigation. 2014;5(4):400-9.	Wrong age	3B
Kulasa K, Edelman S. Saxagliptin: The evidence for its place in the treatment of type 2 diabetes mellitus. Core Evidence. 2010;5:23-37.	Wrong method	3B
Kumar SP, A. K.; Saikia, D.; Kumar, A.: Efficacy, safety and treatment satisfaction of glimepiride vs sitagliptin in combination with metformin in type 2 diabetes mellitus. Journal of Clinical and Diagnostic Research 2015, 9(12):FC07-FC10.	Wrong age	3B
Lam S, Saad M. Saxagliptin: a new dipeptidyl peptidase-4 inhibitor for type 2 diabetes. Cardiol Rev. 2010;18(4):213-7.	Wrong method	3B
Lamos EM, Stein SA, Davis SN. Combination of glibenclamide-metformin HCl for the treatment of type 2 diabetes mellitus. Expert Opin Pharmacother. 2012;13(17):2545-54.	Wrong method	3B
Lavalle-Gonzalez FJ, Januszewicz A, Davidson J, Tong C, Qiu R, Canovatchel W, et al. Efficacy and safety of canagliflozin compared with placebo and sitagliptin in patients with type 2 diabetes on background metformin monotherapy: a randomised trial. Diabetologia. 2013;56(12):2582-92.	Wrong age	3B
Leibovitz E, Gottlieb S, Goldenberg I, Gevrielov-Yusim N, Matetzky S, Gavish D. Sitagliptin pretreatment in diabetes patients presenting with acute coronary syndrome: results from the Acute Coronary Syndrome Israeli Survey (ACSIS). Cardiovasc. 2013;12:53.	Wrong age	3B
Leiter LAC, Molly C.; Stewart, Murray; Jones-Leone, Angela; Scott, Rhona; Yang, Fred; Handelsman, Yehuda. Efficacy and safety of the once-weekly GLP-1 receptor agonist albiglutide versus sitagliptin in patients with type 2 diabetes and renal impairment: a randomized phase III study. Diabetes Care. 2014;37(10):2723-30.	Wrong age	3B
Lewin AJ, Arvay L, Liu D, Patel S, von Eynatten M, Woerle HJ. Efficacy and Tolerability of Linagliptin Added to a Sulfonylurea Regimen in Patients With Inadequately Controlled Type 2 Diabetes Mellitus: An 18-Week, Multicenter, Randomized, Double-Blind, Placebo-Controlled Trial. Clin Ther. 2012;34(9):1909-19.e15.	Wrong age	3B
Lewin AD, R. A.; Patel, S.; Liu, D.; Kaste, R.; Woerle, H. J.; Broedl, U. C.: Initial combination of empagliflozin and linagliptin in subjects with type 2 diabetes.[Erratum appears in Diabetes Care. 2015 Jun;38(6):1173; PMID: 25998299]. Diabetes Care 2015, 38(3):394-402.	Wrong age	3B
Li C-JL, Xiao-Juan; Bai, Lian; Yu, Qian; Zhang, Qiu-Mei; Yu, Pei; Yu, De-Min. Efficacy and safety of vildagliptin, Saxagliptin or Sitagliptin as add-on therapy in Chinese patients with type 2 diabetes inadequately controlled with dual combination of traditional oral hypoglycemic agents. Diabetology & metabolic syndrome. 2014;6:69.	Wrong age	3B
Li CJY, Q.; Yu, P.; Zhang, Q. M.; Ding, M.; Liu, X. J.; Yu, D. M. Efficacy and safety comparison of add-on therapy with liraglutide, saxagliptin and vildagliptin, all in combination with current conventional oral hypoglycemic agents therapy in poorly controlled Chinese type 2 diabetes. Experimental & Clinical Endocrinology & Diabetes. 2014;122(8):469-76.	Wrong age	3B
Liatis SM, M.; Kalopita, S.; Papazafiropoulou, A.; Karamagkiolis, S.; Melidonis, A.; Xilomenos, A.; Ioannidis, I.; Kaltsas, G.; Lanaras, L.; Papas, S.; Basagiannis, C.; Kokkinos, A.: Hypoglycaemia requiring medical assistance in patients with diabetes: A prospective multicentre survey in tertiary hospitals. Diabetes and Metabolism 2015, 41(2):126-131.	Wrong intervention	3B
Ligueros-Saylan M, Foley JE, Schweizer A, Couturier A, Kothny W. An assessment of adverse effects of vildagliptin versus comparators on the liver, the pancreas, the immune system, the skin and in patients with impaired renal function from a large pooled database of Phase II and III clinical trials. Diabetes Obes Metab. 2010;12(6):495-509.	Wrong age	3B
Liu CT, Chen TH, Chen HH, Lin YC, Chen TW. Effect of Sitagliptin on Blood Pressure and Estimated Glomerular Filtration Rate in Diabetic Patients Using an Angiotensin II Receptor Blocker. Journal of Experimental and Clinical Medicine. 2012;4(6):334-7.	Wrong age	3B
Liu SC, Chien KL, Wang CH, Chen WC, Leung CH. Efficacy and safety of adding pioglitazone or sitagliptin to patients with type 2 diabetes insufficiently controlled with metformin and a sulfonylurea. Endocr Pract. 2013;19(6):980-8.	Wrong age	3B
Lourenco P, Frioes F, Silva N, Guimaraes JT, Bettencourt P. Dipeptidyl peptidase IV and mortality after an acute heart failure episode. J Cardiovasc Pharmacol. 2013;62(2):138-42.	Wrong population (diabetes <50%)	3B
Lukashevich V, Prato SD, Araga M, Kothny W. Efficacy and safety of vildagliptin in patients with type 2 diabetes mellitus inadequately controlled with dual combination of metformin and sulphonylurea. Diabetes, Obesity and Metabolism. 2014;16(5):403-9.	Wrong age	3B
Lukashevich V, Schweizer A, Foley J, Shao Q, Groop PH, Kothny W. Efficacy of vildagliptin therapy in combination with insulin in patients with type 2 diabetes and severe renal impairment. Diabetologia. 2011;54:S332-S3.	Wrong age	3B
Lukashevich V, Schweizer A, Foley JE, Dickinson S, Groop P-H, Kothny W. Efficacy of vildagliptin in combination with insulin in patients with type 2 diabetes and severe renal impairment. Vasc Health Risk Manag. 2013;9:21-8.	Wrong age	3B
Lukashevich V, Schweizer A, Shao Q, Groop PH, Kothny W. Safety and efficacy of vildagliptin versus placebo in patients with type 2 diabetes and moderate or severe renal impairment: a prospective 24-week randomized placebo-controlled trial. Diabetes Obes Metab. 2011;13(10):947-54.	Wrong age	3B
Macauley MH, K. G.; Smith, F. E.; Thelwall, P. E.; Al-Mrabeh, A.; Schweizer, A.; Foley, J. E.; Taylor, R.: Effect of vildagliptin on hepatic steatosis. Journal of Clinical Endocrinology and Metabolism 2015, 100(4):1578-1585.	Wrong age	3B
Maeda H, Kubota A, Kanamori A, Tanaka Y, Terauchi Y, Matsuba I, et al. Long-term efficacy and safety of sitagliptin in the treatment of Japanese Type 2 diabetes (ASSET-K1) to a target of HbA1c <7%. J Endocrinol Invest. 2013;36(8):568-73.	Wrong age	3B
Maeda H, Kubota A, Tanaka Y, Terauchi Y, Matsuba I, group A-KS. The safety, efficacy and predictors for HbA1c reduction of sitagliptin in the treatment of Japanese type 2 diabetes. Diabetes Res Clin Pract. 2012;95(1):e20-2.	Wrong age	3B
Mathieu C, Barnett AH, Brath H, Conget I, de Castro JJ, Goke R, et al. Effectiveness and tolerability of second-line therapy with vildagliptin vs. other oral agents in type 2 diabetes: a real-life worldwide observational study (EDGE). Int J Clin Pract. 2013;67(10):947-56.	Wrong age	3B
Mathieu C, Bollaerts K. Antihyperglycaemic therapy in elderly patients with type 2 diabetes: Potential role of incretin mimetics and DPP-4 inhibitors. Int J Clin Pract. 2007;61(SUPPL. 154):29-37.	Wrong method	3B
Mathieu CS, R. R.; Lorber, D.; Umpierrez, G.; Wu, F.; Xu, L.; Golm, G. T.; Latham, M.; Kaufman, K. D.; Engel, S. S.: A Randomized Clinical Trial to Evaluate the Efficacy and Safety of Co-Administration of Sitagliptin with Intensively Titrated Insulin Glargine. Diabetes Therapy 2015, 6(2):127-142.	Wrong age	3B
Matthaei SC, D.; Celinski, A.; Ekholm, E.; Cook, W.; Hirshberg, B.; Chen, H.; Iqbal, N.; Hansen, L.: Randomized, Double-Blind Trial of Triple Therapy With Saxagliptin Add-on to Dapagliflozin Plus Metformin in Patients With Type 2 Diabetes. Diabetes Care 2015, 38(11):2018-2024.	Wrong age	3B
McGill JB, Barnett AH, Lewin AJ, Patel S, Neubacher D, Von Eynatten M, et al. Linagliptin added to sulphonylurea in uncontrolled type 2 diabetes patients with moderate-to-severe renal impairment. Diabetes and Vascular Disease Research. 2014;11(1):34-40.	Wrong age	3B
McGill JB, Sloan L, Newman J, Patel S, Sauce C, von Eynatten M, et al. Long-term efficacy and safety of linagliptin in patients with type 2 diabetes and severe renal impairment: a 1-year, randomized, double-blind, placebo-controlled study. Diabetes Care. 2013;36(2):237-44.	Wrong age	3B
McInnes GE, M.; Del Prato, S.; Stumvoll, M.; Schweizer, A.; Lukashevich, V.; Shao, Q.; Kothny, W.: Cardiovascular and heart failure safety profile of vildagliptin: a meta-analysis of 17000 patients. Diabetes Obes Metab 2015, 17(11):1085-1092.	Wrong method	3B
McIntosh B, Cameron C, Singh SR, Yu C, Ahuja T, Welton NJ, et al. Second-line therapy in patients with type 2 diabetes inadequately controlled with metformin monotherapy: a systematic review and mixed-treatment comparison meta-analysis. Open Med. 2011;5(1):e35-48.	Wrong age	3B
Meier JJ, Vollmer M, Pennartz C, Abletshauser C, Schmidt WE. Efficacy and safety of early combination of vildagliptin and metformin in comparison to placebo in patients with type 2 diabetes. Diabetologia. 2009;52 (S1):S304.	Wrong age	3B
Meloni AR, DeYoung MB, Han J, Best JH, Grimm M. Treatment of patients with type 2 diabetes with exenatide once weekly versus oral glucose-lowering medications or insulin glargine: Achievement of glycemic and cardiovascular goals. Cardiovasc. 2013;12(1).	Wrong age	3B
Mogensen UMA, C.; Fosbol, E. L.; Schramm, T. K.; Vaag, A.; Scheller, N. M.; Torp-Pedersen, C.; Gislason, G.; Kober, L. Cardiovascular safety of combination therapies with incretin-based drugs and metformin compared with a combination of metformin and sulphonylurea in type 2 diabetes mellitus--a retrospective nationwide study. Diabetes, Obesity & Metabolism. 2014;16(10):1001-8.	Wrong age	3B
Mohan V, Yang W, Son H-Y, Xu L, Noble L, Langdon RB, et al. Efficacy and safety of sitagliptin in the treatment of patients with type 2 diabetes in China, India, and Korea. Diabetes Res Clin Pract. 2009;83(1):106-16.	Wrong age	3B
Monami M, Dicembrini I, Antenore A, Mannucci E. Dipeptidyl peptidase-4 inhibitors and bone fractures: a meta-analysis of randomized clinical trials. Diabetes Care 2011; 34:2474–2476 [Erratum in Diabetes Care 2014;37:312].	Wrong age	Reference lists
Monami M, Ahr ´en B, Dicembrini I, Mannucci E. Dipeptidyl peptidase-4 inhibitors and cardiovascular risk: a meta-analysis of randomized clinical trials. Diabetes Obes Metab 2013;15:112–120	Wrong age	Reference lists
Monami M, Dicembrini I, Martelli D, Mannucci E. Safety of dipeptidyl peptidase-4 inhibitors: a meta-analysis of randomized clinical trials. Curr Med Res Opin 2011;27(Suppl. 3):57–64.	Wrong age	Reference lists
Montilla SM, G.; Sammarco, A.; Trotta, M. P.; Siviero, P. D.; Tomino, C.; Melchiorri, D.; Pani, L.; Aifa Anti-diabetics Monitoring Group. Drug utilization, safety, and effectiveness of exenatide, sitagliptin, and vildagliptin for type 2 diabetes in the real world: data from the Italian AIFA Anti-diabetics Monitoring Registry. Nutrition Metabolism & Cardiovascular Diseases. 2014;24(12):1346-53.	Wrong age	3B
Morgan CLM, J.; Jenkins-Jones, S.; Holden, S. E.; Currie, C. J. Combination therapy with metformin plus sulphonylureas versus metformin plus DPP-4 inhibitors: association with major adverse cardiovascular events and all-cause mortality. Diabetes, Obesity & Metabolism. 2014;16(10):977-83.	Wrong age	3B
Moses RG, Kalra S, Brook D, Sockler J, Monyak J, Visvanathan J, et al. A randomized controlled trial of the efficacy and safety of saxagliptin as add-on therapy in patients with type 2 diabetes and inadequate glycaemic control on metformin plus a sulphonylurea. Diabetes Obes Metab. 2014;16(5):443-50.	Wrong age	3B
Nakamura Y, Inagaki M, Shimizu T, Fujita K, Inoue M, Gotoh H, et al. Long-term effects of alogliptin benzoate in hemodialysis patients with diabetes: a 2-year study. Nephron. 2013;123(1-2):46-51.	Wrong age	3B
Nauck MA, Ellis GC, Fleck PR, Wilson CA, Mekki Q, Alogliptin Study G. Efficacy and safety of adding the dipeptidyl peptidase-4 inhibitor alogliptin to metformin therapy in patients with type 2 diabetes inadequately controlled with metformin monotherapy: a multicentre, randomised, double-blind, placebo-controlled study. Int J Clin Pract. 2009;63(1):46-55.	Wrong age	3B
Nauck MA, Meininger G, Sheng D, Terranella L, Stein PP, Sitagliptin Study G. Efficacy and safety of the dipeptidyl peptidase-4 inhibitor, sitagliptin, compared with the sulfonylurea, glipizide, in patients with type 2 diabetes inadequately controlled on metformin alone: a randomized, double-blind, non-inferiority trial. Diabetes Obes Metab. 2007;9(2):194-205.	Wrong age	3B
Nauck MW, Ruth S.; Umpierrez, Guillermo E.; Guerci, Bruno; Skrivanek, Zachary; Milicevic, Zvonko. Efficacy and safety of dulaglutide versus sitagliptin after 52 weeks in type 2 diabetes in a randomized controlled trial (AWARD-5).[Erratum appears in Diabetes Care. 2015 Mar;38(3):538; PMID: 25715416]. Diabetes Care. 2014;37(8):2149-58.	Wrong age	3B
Neutel JM, Zhao C, Karyekar CS. Adding saxagliptin to metformin extended release (XR) or uptitration of metformin XR: Efficacy on daily glucose measures. Diabetes Therapy. 2013;4(2):269-83.	Wrong age	3B
Nicholas AS, Nadeau DA, Johnson CL. Treatment considerations for diabetes: A pharmacist's guide to improving care in the elderly. Journal of Pharmacy Practice. 2009;22(6):575-87.	Wrong method	3B
Nishikido TO, J. I.; Ohira, H.; Node, K.: The effects and safety of vildagliptin on cardiac function after acute myocardial infarction. Int J Cardiol 2015, 188(1):13-15.	Wrong age	3B
Nonaka K, Kakikawa T, Sato A, Okuyama K, Fujimoto G, Kato N, et al. Efficacy and safety of sitagliptin monotherapy in Japanese patients with type 2 diabetes. Diabetes Res Clin Pract. 2008;79(2):291-8.	Wrong age	3B
Nonaka K, Tsubouchi H, Okuyama K, Fukao Y, Johnson-Levonas AO, Amatruda JM. Effects of once-daily sitagliptin on 24-h glucose control following 4 weeks of treatment in Japanese patients with type 2 diabetes mellitus. Horm Metab Res. 2009;41(3):232-7.	Wrong age and topic	3B
Nowicki M, Rychlik I, Haller H, Warren M, Suchower L, Gause-Nilsson I, et al. Long-term treatment with the dipeptidyl peptidase-4 inhibitor saxagliptin in patients with type 2 diabetes mellitus and renal impairment: a randomised controlled 52-week efficacy and safety study. Int J Clin Pract. 2011;65(12):1230-9.	Wrong age	3B
Nowicki M, Rychlik I, Haller H, Warren ML, Suchower L, Gause-Nilsson I, et al. Saxagliptin improves glycaemic control and is well tolerated in patients with type 2 diabetes mellitus and renal impairment. Diabetes Obes Metab. 2011;13(6):523-32.	Wrong age	3B
Odawara MH, Izumi; Suzuki, Manabu. Efficacy and Safety of Vildagliptin as Add-on to Metformin in Japanese Patients with Type 2 Diabetes Mellitus. Diabetes Therapy Research, Treatment and Education of Diabetes and Related Disorders. 2014;5(1):169-81.	Wrong age	3B
Odawara MY, M.; Sano, M.; Hamada, I.; Lukashevich, V.; Kothny, W.: Efficacy and Safety of a Single-Pill Combination of Vildagliptin and Metformin in Japanese Patients with Type 2 Diabetes Mellitus: A Randomized, Double-Blind, Placebo-Controlled Trial. Diabetes Therapy 2015, 6(1):17-27.	Wrong age	3B
Olansky L, Reasner C, Seck TL, Williams-Herman DE, Chen M, Terranella L, et al. A treatment strategy implementing combination therapy with sitagliptin and metformin results in superior glycaemic control versus metformin monotherapy due to a low rate of addition of antihyperglycaemic agents. Diabetes, Obesity and Metabolism. 2011;13(9):841-9.	Wrong age	3B
Owens DR, Swallow R, Dugi KA, Woerle HJ. Efficacy and safety of linagliptin in persons with type 2 diabetes inadequately controlled by a combination of metformin and sulphonylurea: a 24-week randomized study.[Erratum appears in Diabet Med. 2012 Jan;29(1):158]. Diabet Med. 2011;28(11):1352-61.	Wrong age	3B
Pan C, Xing X, Han P, Zheng S, Ma J, Liu J, et al. Efficacy and tolerability of vildagliptin as add-on therapy to metformin in Chinese patients with type 2 diabetes mellitus. Diabetes, Obesity and Metabolism. 2012;14(8):737-44.	Wrong age and outcome	3B
Panda AP, M.; Pradhan, S.; Pradhan, P. Influence of different oral anti-diabetic drugs on health related quality of life in Type 2 Diabetes Mellitus patients. Biomedicine (India). 2014;34(4):468-73.	Wrong age	3B
Patel S, Von Eynatten M, Weber S, Neubacher D, Woerle HJ. Linagliptin improves glycaemic control in type 2 diabetes mellitus (T2DM) patients with increased cardiovascular (CV) risk. Diabetes, Stoffwechsel und Herz. 2011;20 (6):431.	Wrong age and outcome	3B
Patil HR, Al Badarin FJ, Al Shami HA, et al. Meta-analysis of effect of dipeptidyl peptidase-4 inhibitors on cardiovascular risk in type 2 diabetes mellitus. Am J Cardiol. 2012;110:826–833.	Wrong age	Reference lists
Pattzi HMR, Pitale S, Alpizar M, Bennett C, O'Farrell AM, Li J, et al. Dutogliptin, a selective DPP4 inhibitor, improves glycaemic control in patients with type 2 diabetes: a 12-week, double-blind, randomized, placebo-controlled, multicentre trial. Diabetes Obes Metab. 2010;12(4):348-55.	Wrong age	3B
Pendergrass M, Fenton C, Haffner SM, Chen W. Exenatide and sitagliptin are not associated with increased risk of acute renal failure: a retrospective claims analysis. Diabetes Obes Metab. 2012;14(7):596-600.	Wrong age	3B
Perez-Monteverde A, Seck T, Xu L, Lee MA, Sisk CM, Williams-Herman DE, et al. Efficacy and safety of sitagliptin and the fixed-dose combination of sitagliptin and metformin vs. pioglitazone in drug-naive patients with type 2 diabetes. Int J Clin Pract. 2011;65(9):930-8.	Wrong age	3B
Pfutzner A, Paz-Pacheco E, Allen E, Frederich R, Chen R, Investigators CV. Initial combination therapy with saxagliptin and metformin provides sustained glycaemic control and is well tolerated for up to 76 weeks. Diabetes Obes Metab. 2011;13(6):567-76.	Wrong age	3B
Pinelli NR, Hurren KM. Efficacy and safety of long-acting glucagon-like peptide-1 receptor agonists compared with exenatide twice daily and sitagliptin in type 2 diabetes mellitus: a systematic review and meta-analysis. Ann Pharmacother. 2011;45(7-8):850-60.	Wrong age	3B
Pratley R, Nauck M, Bailey T, Montanya E, Cuddihy R, Filetti S, et al. One year of liraglutide treatment offers sustained and more effective glycaemic control and weight reduction compared with sitagliptin, both in combination with metformin, in patients with type 2 diabetes: a randomised, parallel-group, open-label trial. Int J Clin Pract. 2011;65(4):397-407.	Wrong age and topic	3B
Pratley RE, Jauffret-Kamel S, Galbreath E, Holmes D. Twelve-week monotherapy with the DPP-4 inhibitor vildagliptin improves glycemic control in subjects with type 2 diabetes. Hormone and Metabolic Research. 2006;38(6):423-8.	Wrong age	3B
Pratley RE, Kipnes MS, Fleck PR, Wilson C, Mekki Q, Alogliptin Study G. Efficacy and safety of the dipeptidyl peptidase-4 inhibitor alogliptin in patients with type 2 diabetes inadequately controlled by glyburide monotherapy. Diabetes Obes Metab. 2009;11(2):167-76.	Wrong age	3B
Pratley RE, Nauck M, Bailey T, Montanya E, Cuddihy R, Filetti S, et al. Liraglutide versus sitagliptin for patients with type 2 diabetes who did not have adequate glycaemic control with metformin: a 26-week, randomised, parallel-group, open-label trial.[Erratum appears in Lancet. 2010 Jul 24;376(9737):234]. Lancet. 2010;375(9724):1447-56.	Wrong age	3B
Pratley RE, Reusch JEB, Fleck PR, Wilson CA, Mekki Q, Alogliptin Study G. Efficacy and safety of the dipeptidyl peptidase-4 inhibitor alogliptin added to pioglitazone in patients with type 2 diabetes: a randomized, double-blind, placebo-controlled study. Curr Med Res Opin. 2009;25(10):2361-71.	Wrong age	3B
Pratley REF, P.; Wilson, C. Efficacy and safety of initial combination therapy with alogliptin plus metformin versus either as monotherapy in drug-naive patients with type 2 diabetes: a randomized, double-blind, 6-month study. Diabetes, Obesity & Metabolism. 2014;16(7):613-21.	Wrong age	3B
Pscherer S, Kostev K, Rockel T, Dworak M. HbA1c reduction in type 2 diabetes patients in clinical practice: Comparison between vildagliptin and other DPP-4 inhibitors. Perfusion. 2011;24(6):206-11.	Wrong age and topic	3B
Rathmann W, Kostev K, Gruenberger JB, Dworak M, Bader G, Giani G. Treatment persistence, hypoglycaemia and clinical outcomes in type 2 diabetes patients with dipeptidyl peptidase-4 inhibitors and sulphonylureas: A primary care database analysis. Diabetes, Obesity and Metabolism. 2013;15(1):55-61.	Wrong age	3B
Rauch T, Graefe-Mody U, Deacon CF, Ring A, Holst JJ, Woerle HJ, et al. Linagliptin increases incretin levels, lowers glucagon, and improves glycemic control in type 2 diabetes mellitus. Diabetes Therapy. 2012;3(1):1-14.	Wrong age	3B
Raz I, Chen Y, Wu M, Hussain S, Kaufman KD, Amatruda JM, et al. Efficacy and safety of sitagliptin added to ongoing metformin therapy in patients with type 2 diabetes. Curr Med Res Opin. 2008;24(2):537-50.	Wrong age	3B
Raz I, Hanefeld M, Xu L, Caria C, Williams-Herman D, Khatami H, et al. Efficacy and safety of the dipeptidyl peptidase-4 inhibitor sitagliptin as monotherapy in patients with type 2 diabetes mellitus. Diabetologia. 2006;49(11):2564-71.	Wrong age	3B
Raz IB, Deepak L.; Hirshberg, Boaz; Mosenzon, Ofri; Scirica, Benjamin M.; Umez-Eronini, Amarachi; Im, KyungAh; Stahre, Christina; Buskila, Alona; Iqbal, Nayyar; Greenberger, Norton; Lerch, Markus M. Incidence of pancreatitis and pancreatic cancer in a randomized controlled multicenter trial (SAVOR-TIMI 53) of the dipeptidyl peptidase-4 inhibitor saxagliptin. Diabetes Care. 2014;37(9):2435-41.	Wrong age	3B
Reasner C, Olansky L, Seck TL, Williams-Herman DE, Chen M, Terranella L, et al. The effect of initial therapy with the fixed-dose combination of sitagliptin and metformin compared with metformin monotherapy in patients with type 2 diabetes mellitus. Diabetes Obes Metab. 2011;13(7):644-52.	Wrong age and outcome	3B
Rhee EJ, Lee WY, Min KW, Shivane VK, Sosale AR, Jang HC, et al. Efficacy and safety of the dipeptidyl peptidase-4 inhibitor gemigliptin compared with sitagliptin added to ongoing metformin therapy in patients with type 2 diabetes inadequately controlled with metformin alone. Diabetes Obes Metab. 2013;15(6):523-30.	Wrong age	3B
Richard KR, Shelburne JS, Kirk JK. Tolerability of dipeptidyl peptidase-4 inhibitors: a review. Clin Ther. 2011;33(11):1609-29.	Wrong age	3B
Rizzo MRB, Michelangela; Boccardi, Virginia; Angellotti, Edith; Marfella, Raffaele; Paolisso, Giuseppe. Dipeptidyl peptidase-4 inhibitors have protective effect on cognitive impairment in aged diabetic patients with mild cognitive impairment. Journals of Gerontology Series A-Biological Sciences & Medical Sciences. 2014;69(9):1122-31.	Wrong outcome	3B
Roden M, Weng J, Eilbracht J, Delafont B, Kim G, Woerle HJ, et al. Empagliflozin monotherapy with sitagliptin as an active comparator in patients with type 2 diabetes: A randomised, double-blind, placebo-controlled, phase 3 trial. The Lancet Diabetes and Endocrinology. 2013;1(3):208-19.	Wrong age	3B
Roden MM, L.; Christiansen, A. V.; Roux, F.; Salsali, A.; Kim, G.; Stella, P.; Woerle, H. J.; Broedl, U. C.; Empa-Reg Extendtm Mono investigators: Safety, tolerability and effects on cardiometabolic risk factors of empagliflozin monotherapy in drug-naive patients with type 2 diabetes: a double-blind extension of a Phase III randomized controlled trial. Cardiovasc 2015, 14:154.	Wrong age	3B
Rosenstock J, Aggarwal N, Polidori D, Zhao Y, Arbit D, Usiskin K, et al. Dose-ranging effects of canagliflozin, a sodium-glucose cotransporter 2 inhibitor, as add-on to metformin in subjects with type 2 diabetes. Diabetes Care. 2012;35(6):1232-8.	Wrong age	3B
Rosenstock J, Aguilar-Salinas C, Klein E, Nepal S, List J, Chen R, et al. Effect of saxagliptin monotherapy in treatment-naive patients with type 2 diabetes. Curr Med Res Opin. 2009;25(10):2401-11.	Wrong age	3B
Rosenstock J, Brazg R, Andryuk PJ, Lu K, Stein P, Sitagliptin Study G. Efficacy and safety of the dipeptidyl peptidase-4 inhibitor sitagliptin added to ongoing pioglitazone therapy in patients with type 2 diabetes: a 24-week, multicenter, randomized, double-blind, placebo-controlled, parallel-group study. Clin Ther. 2006;28(10):1556-68.	Wrong age	3B
Rosenstock J, Fitchet M. Vildagliptin: Clinical trials programme in monotherapy and combination therapy for type 2 diabetes. Int J Clin Pract. 2008;62(SUPPL. 159):15-23.	Wrong age and outcome	3B
Rosenstock J, Inzucchi SE, Seufert J, Fleck PR, Wilson CA, Mekki Q. Initial combination therapy with alogliptin and pioglitazone in drug-naive patients with type 2 diabetes. Diabetes Care. 2010;33(11):2406-8.	Wrong age	3B
Rosenstock J, Niggli M, Maldonado-Lutomirsky M. Long-term 2-year safety and efficacy of vildagliptin compared with rosiglitazone in drug-naive patients with type 2 diabetes mellitus. Diabetes Obes Metab. 2009;11(6):571-8.	Wrong age	3B
Rosenstock J, Rendell MS, Gross JL, Fleck PR, Wilson CA, Mekki Q. Alogliptin added to insulin therapy in patients with type 2 diabetes reduces HbA(1C) without causing weight gain or increased hypoglycaemia. Diabetes Obes Metab. 2009;11(12):1145-52.	Wrong age	3B
Rosenstock J, Sankoh S, List JF. Glucose-lowering activity of the dipeptidyl peptidase-4 inhibitor saxagliptin in drug-naive patients with type 2 diabetes. Diabetes Obes Metab. 2008;10(5):376-86.	Wrong age	3B
Rosenstock JH, L.; Zee, P.; Li, Y.; Cook, W.; Hirshberg, B.; Iqbal, N.: Dual add-on therapy in type 2 diabetes poorly controlled with metformin monotherapy: a randomized double-blind trial of saxagliptin plus dapagliflozin addition versus single addition of saxagliptin or dapagliflozin to metformin. Diabetes Care 2015, 38(3):376-383.	Wrong age	3B
Ross SA, Rafeiro E, Meinicke T, Toorawa R, Weber-Born S, Woerle H-J. Efficacy and safety of linagliptin 2.5mg twice daily versus 5mg once daily in patients with type 2 diabetes inadequately controlled on metformin: a randomised, double-blind, placebo-controlled trial. Curr Med Res Opin. 2012;28(9):1465-74.	Wrong age	3B
Saab CA-S, F. A.; Haddad, J.; Jallo, M. K.; Steitieh, H.; Bader, G.; Ibrahim, M.: Effectiveness and tolerability of second-line treatment with vildagliptin versus other oral drugs for type 2 diabetes in a real-world setting in the Middle East: results from the EDGE study. Vasc Health Risk Manag 2015, 11:149-155.	Wrong age	3B
Saglietti GP, Giuseppe; Schellino, Antonella. Observational study on dipeptidyl peptidase-4 inhibitors: a real-life analysis on 360 patients from the ASL VCO territory in Italy. Clinical Drug Investigation. 2014;34(7):513-9.	Wrong age	3B
Sakai YS, Anna; Mugishima, Koji; Sumi, Yuichiro; Otsuka, Yusuke; Otsuka, Tomoyuki; Ohno, Dai; Murasawa, Tsuneo; Tsuruoka, Shuichi. Effects of alogliptin in chronic kidney disease patients with type 2 diabetes. Internal Medicine. 2014;53(3):195-203.	Wrong age	3B
Sakamoto Y, Oyama J-i, Ikeda H, Kuroki S, Gondo S, Iwamoto T, et al. Effects of sitagliptin beyond glycemic control: focus on quality of life. Cardiovasc. 2013;12:35.	Wrong age and outcome	3B
Sato SS, Y.; Kou, K.; Meguro, S.; Tanaka, M.; Irie, J.; Kawai, T.; Itoh, H.: Efficacy and safety of sitagliptin added to insulin in Japanese patients with type 2 diabetes: the EDIT randomized trial. PLoS ONE 2015, 10(3):e0121988.	Wrong age	3B
Scheen AJ, Charpentier G, Ostgren CJ, Hellqvist A, Gause-Nilsson I. Efficacy and safety of saxagliptin in combination with metformin compared with sitagliptin in combination with metformin in adult patients with type 2 diabetes mellitus. Diabetes Metab Res Rev. 2010;26(7):540-9.	Wrong age	3B
Scheller NMM, U. M.; Andersson, C.; Vaag, A.; Torp-Pedersen, C. All-cause mortality and cardiovascular effects associated with the DPP-IV inhibitor sitagliptin compared with metformin, a retrospective cohort study on the Danish population. Diabetes, Obesity & Metabolism. 2014;16(3):231-6.	Wrong age	3B
Schernthaner G, Gross JL, Rosenstock J, Guarisco M, Fu M, Yee J, et al. Canagliflozin compared with sitagliptin for patients with type 2 diabetes who do not have adequate glycemic control with metformin plus sulfonylurea: a 52-week randomized trial.[Erratum appears in Diabetes Care. 2013 Dec;36(12):4172]. Diabetes Care. 2013;36(9):2508-15.	Wrong age	3B
Scirica BM, Bhatt DL, Braunwald E, Steg PG, Davidson J, Hirshberg B, et al. Saxagliptin and cardiovascular outcomes in patients with type 2 diabetes mellitus. N Engl J Med. 2013;369(14):1317-26.	Wrong age	3B
Scott R, Loeys T, Davies MJ, Engel SS, Sitagliptin Study G. Efficacy and safety of sitagliptin when added to ongoing metformin therapy in patients with type 2 diabetes. Diabetes Obes Metab. 2008;10(10):959-69.	Wrong age	3B
Seck T, Nauck M, Sheng D, Sunga S, Davies MJ, Stein PP, et al. Safety and efficacy of treatment with sitagliptin or glipizide in patients with type 2 diabetes inadequately controlled on metformin: a 2-year study. Int J Clin Pract. 2010;64(5):562-76.	Wrong age	3B
Seino Y, Fujita T, Hiroi S, Hirayama M, Kaku K. Alogliptin plus voglibose in Japanese patients with type 2 diabetes: a randomized, double-blind, placebo-controlled trial with an open-label, long-term extension. Curr Med Res Opin. 2011;27 Suppl 3:21-9.	Wrong age	3B
Seino Y, Fujita T, Hiroi S, Hirayama M, Kaku K. Efficacy and safety of alogliptin in Japanese patients with type 2 diabetes mellitus: a randomized, double-blind, dose-ranging comparison with placebo, followed by a long-term extension study. Curr Med Res Opin. 2011;27(9):1781-92.	Wrong age	3B
Seino Y, Miyata Y, Hiroi S, Hirayama M, Kaku K. Efficacy and safety of alogliptin added to metformin in Japanese patients with type 2 diabetes: a randomized, double-blind, placebo-controlled trial with an open-label, long-term extension study. Diabetes Obes Metab. 2012;14(10):927-36.	Wrong age	3B
Seong JMC, N. K.; Shin, J. Y.; Chang, Y.; Kim, Y. J.; Lee, J.; Kim, J. Y.; Park, B. J.: Differential cardiovascular outcomes after dipeptidyl peptidase-4 inhibitor, sulfonylurea, and pioglitazone therapy, all in combination with metformin, for type 2 diabetes: a population-based cohort study. PLoS ONE 2015, 10(5):e0124287.	Wrong age	3B
Seufert J, Pegelow K, Bramlage P. Efficacy and safety of insulin glargine added to a fixed-dose combination of metformin and a dipeptidyl peptidase-4 inhibitor: Results of the GOLD observational study. Vascular Health and Risk Management. 2013;9(1):711-7.	Wrong age and intervention	3B
Shah R. Linagliptin for elderly patients with type 2 diabetes. The Lancet. 2014;383(9914):306-7.	Wrong method	3B
Shankar R Engel SS, Xu L, Golm GT, O’Neill E, Kaufman KD, Goldstein BJ. A comparison of glycemic effects of sitagliptin and sulfonylureas in elderly patients with type 2 diabetes mellitus. Int J Clin Pract. 2014 (in press).	Wrong method	Reference lists
Sheu WHG, I.; Chen, M.; Suryawanshi, S.; Mirza, A.; Goldstein, B. J.; Kaufman, K. D.; Engel, S. S.: Safety and Efficacy of Omarigliptin (MK-3102), a Novel Once-Weekly DPP-4 Inhibitor for the Treatment of Patients With Type 2 Diabetes. Diabetes Care 2015, 38(11):2106-2114.	Wrong age	3B
Sheu WHP, S. W.; Gong, Y.; Pinnetti, S.; Bhattacharya, S.; Patel, S.; Seck, T.; Woerle, H. J.: Linagliptin improves glycemic control after 1 year as add-on therapy to basal insulin in Asian patients with type 2 diabetes mellitus. Curr Med Res Opin 2015, 31(3):503-512.	Wrong age	3B
Sicras-Mainar AN-A, R. Combination therapy of metformin vs dipeptidulpeptidase inhibitors and sulfonylureas in type 2 diabetes: Clinical and economic impact. [Spanish]; Combinacion de metformina frente a inhibidores de la dipeptidilpeptidasa y sulfonilureas en el tratamiento de la diabetes tipo 2: Impacto clinico y economico. Revista Peruana de Medicina Experimental y Salud Publica. 2014;31(4):62…	Wrong age	3B
Simeone JC, Quilliam BJ. Predictors of emergency department and outpatient visits for hypoglycemia in type 2 diabetes: An analysis of a large US administrative claims database Predictores de visitas al departamento de emergencia y visitas de pacientes ambulatorios por hipoglicemia en diabetes tipo 2: Un analisis de una amplia base de datos de reclamaciones administrativas en los Estados Unidos de…	Wrong age	3B
Simon DD, Bruno; Eschwege, Evelyne; Bouee, Stephane; Bringer, Jacques; Attali, Claude; Dejager, Sylvie. Use of Vildagliptin in Management of Type 2 Diabetes: Effectiveness, Treatment Persistence and Safety from the 2-Year Real-Life VILDA Study. Diabetes Therapy Research, Treatment and Education of Diabetes and Related Disorders. 2014;5(1):207-24.	Wrong age	3B
Singh-Franco D, McLaughlin-Middlekauff J, Elrod S, Harrington C. The effect of linagliptin on glycaemic control and tolerability in patients with type 2 diabetes mellitus: a systematic review and meta-analysis. Diabetes Obes Metab. 2012;14(8):694-708.	Wrong age	3B
Stenlof K, Cefalu WT, Kim KA, Jodar E, Alba M, Edwards R, et al. Long-term efficacy and safety of canagliflozin monotherapy in patients with type 2 diabetes inadequately controlled with diet and exercise: Findings from the 52-week CANTATA-M study. Current Medical Research and Opinion. 2014;30(2):163-75.	Wrong age	3B
Strozik AS, A.; Basiak, M.; Drozdz, M.; Okopien, B. Multifactorial effects of vildagliptin added to ongoing metformin therapy in patients with type 2 diabetes mellitus. Pharmacological Reports. 2014;67(1):24-31.	Wrong age	3B
Strozik AS, A.; Basiak, M.; Drozdz, M.; Okopien, B.: Multifactorial effects of vildagliptin added to ongoing metformin therapy in patients with type 2 diabetes mellitus. Pharmacol Rep 2015, 67(1):24-31.	Wrong age	3B
Su Y, Su YL, Lv LF, Wang LM, Li QZ, Zhao ZG. A randomized controlled clinical trial of vildagliptin plus metformin combination therapy in patients with type II diabetes mellitus. Experimental and Therapeutic Medicine. 2014;7(4):799-803.	Wrong age	3B
Su Y, Su YL, Lv LF, Wang LM, Li QZ, Zhao ZG. Randomized controlled clinical trial of a combination therapy of vildagliptin plus an alpha-glucosidase inhibitor for patients with type ii diabetes mellitus. Experimental and Therapeutic Medicine. 2014;7(6):1752-6.	Wrong age	3B
Suh SS, G. H.; Jung, C. H.; Kim, M. K.; Jin, S. M.; Hwang, Y. C.; Lee, B. W.; Kim, J. H.: Increased risk of hospitalization for heart failure with newly prescribed dipeptidyl peptidase-4 inhibitors and pioglitazone using the Korean Health Insurance claims database. Diabetes and Metabolism Journal 2015, 39(3):247-252.	Wrong age	3B
Takahara MS, T.; Katakami, N.; Matsuoka, T. A.; Shimomura, I. Efficacy of adding once-daily insulin glulisine in japanese type 2 diabetes patients treated with insulin glargine and sitagliptin. Diabetes Technology and Therapeutics. 2014;16(10):633-9.	Wrong age	3B
Takai M, Ishikawa M, Maeda H, Kanamori A, Kubota A, Amemiya H, et al. Safety and efficacy of adding sitagliptin to insulin in patients with type 2 diabetes: The ASSIST-K study. Diabetes Research and Clinical Practice. 2014;103(3):e30-e3.	Wrong age	3B
Takeshita YT, T.; Kita, Y.; Otoda, T.; Kato, K. ichiro; Wakakuri, H.; Yamada, M.; Misu, H.; Matsushima, Y.; Kaneko, S.: Vildagliptin vs liraglutide as a second-line therapy switched from sitagliptin-based regimens in patients with type 2 diabetes: A randomized, parallel-group study. Journal of Diabetes Investigation 2015, 6(2):192-200.	Wrong age	3B
Takihata M, Nakamura A, Tajima K, Inazumi T, Komatsu Y, Tamura H, et al. Comparative study of sitagliptin with pioglitazone in Japanese type 2 diabetic patients: the COMPASS randomized controlled trial. Diabetes Obes Metab. 2013;15(5):455-62.	Wrong age	3B
Taskinen MR, Rosenstock J, Tamminen I, Kubiak R, Patel S, Dugi KA, et al. Safety and efficacy of linagliptin as add-on therapy to metformin in patients with type 2 diabetes: a randomized, double-blind, placebo-controlled study. Diabetes Obes Metab. 2011;13(1):65-74.	Wrong age	3B
Thomsen RWP, L.; Moller, N.; Kahlert, J.; Beck-Nielsen, H.; Sorensen, H. T.: Incretin-based therapy and risk of acute pancreatitis: a nationwide population-based case-control study. Diabetes Care 2015, 38(6):1089-1098.	Wrong age	3B
Tokuyama H, Kawamura H, Fujimoto M, Kobayashi K, Nieda M, Okazawa T, et al. A low-grade increase of serum pancreatic exocrine enzyme levels by dipeptidyl peptidase-4 inhibitor in patients with type 2 diabetes. Diabetes Research and Clinical Practice. 2013;100(3):e66-e9.	Wrong age	3B
Tseng CH: Sitagliptin increases acute pancreatitis risk within 2 years of its initiation: A retrospective cohort analysis of the National Health Insurance database in Taiwan. Annals of Medicine 2015, 47(7):561-569.	Wrong age	3B
Udell JAB, D. L.; Braunwald, E.; Cavender, M. A.; Mosenzon, O.; Steg, P. G.; Davidson, J. A.; Nicolau, J. C.; et al.: Saxagliptin and cardiovascular outcomes in patients with type 2 diabetes and moderate or severe renal impairment: observations from the SAVOR-TIMI 53 Trial. Diabetes Care 2015, 38(4):696-705.	Wrong age	3B
Umayahara RY, Takako; Kyou, Chika; Morishita, Kae; Ogawa, Tatsuo; Taguchi, Yoshitaka; Inoue, Tatsuhide. Low-dose glimepiride with sitagliptin improves glycemic control without dose-dependency in patients with type 2 diabetes inadequately controlled on high-dose glimepiride. Endocrine Journal. 2014;61(12):1163-70.	Wrong age	3B
Umezawa SK, A.; Maeda, H.; Kanamori, A.; Matoba, K.; Jin, Y.; Minagawa, F.; Obana, M.; Iemitsu, K.; Ito, S.; Amamiya, H.; et al.: Two-year assessment of the efficacy and safety of sitagliptin in elderly patients with type 2 diabetes: Post hoc analysis of the ASSET-K study. BMC Endocr Disord 2015, 15:34.	Wrong intervention	3B
Umpierrez GE, Gianchandani R, Smiley D, Jacobs S, Wesorick DH, Newton C, et al. Safety and efficacy of sitagliptin therapy for the inpatient management of generalmedicine and surgery patients with type 2 diabetes: A pilot, randomized, controlled study. Diabetes Care. 2013;36(11):3430-5.	Wrong age and topic	3B
Velez MP, E. L.; Wells, K.; Swadia, T.; Sabbah, H. N.; Williams, L. K.; Lanfear, D. E.: Association of antidiabetic medications targeting the glucagon-like peptide 1 pathway and heart failure events in patients with diabetes. J Card Fail 2015, 21(1):2-8.	Wrong age	3B
Vilsboll T, Rosenstock J, Yki-Jarvinen H, Cefalu WT, Chen Y, Luo E, et al. Efficacy and safety of sitagliptin when added to insulin therapy in patients with type 2 diabetes. Diabetes Obes Metab. 2010;12(2):167-77.	Wrong age	3B
Wainstein J, Katz L, Engel SS, Xu L, Golm GT, Hussain S, et al. Initial therapy with the fixed-dose combination of sitagliptin and metformin results in greater improvement in glycaemic control compared with pioglitazone monotherapy in patients with type 2 diabetes. Diabetes Obes Metab. 2012;14(5):409-18.	Wrong age	3B
Wang KL, Liu CJ, Huang CM, et al. Sitagliptin and the risk of hospitalization for heart failure: a population-based study. Int J Cardiol 2014;177:86–90.	Wrong age	Reference lists
Wang SHC, D. Y.; Lin, Y. S.; Mao, C. T.; Tsai, M. L.; Hsieh, M. J.; Chou, C. C.; Wen, M. S.; Wang, C. C.; Hsieh, I. C.; Hung, K. C.; Chen, T. H.: Cardiovascular Outcomes of Sitagliptin in Type 2 Diabetic Patients with Acute Myocardial Infarction, a Population-Based Cohort Study in Taiwan. PLoS ONE 2015, 10(6):e0131122.	Wrong age	3B
Weinstock RSG, B.; Umpierrez, G.; Nauck, M. A.; Skrivanek, Z.; Milicevic, Z.: Safety and efficacy of once-weekly dulaglutide versus sitagliptin after 2years in metformin-treated patients with type 2 diabetes (AWARD-5): a randomized, phase III study. Diabetes Obes Metab 2015, 17(9):849-858.	Wrong age	3B
White JL, Buchanan P, Li J, Frederich R. A randomized controlled trial of the efficacy and safety of twice-daily saxagliptin plus metformin combination therapy in patients with type 2 diabetes and inadequate glycemic control on metformin monotherapy. BMC Endocr Disord. 2014;14(1):17.	Wrong age	3B
White WB, Pratley R, Fleck P, Munsaka M, Hisada M, Wilson C, et al. Cardiovascular safety of the dipetidyl peptidase-4 inhibitor alogliptin in type 2 diabetes mellitus. Diabetes Obes Metab. 2013;15(7):668-73.	Wrong age	3B
Williams-Herman D, Engel SS, Round E, Johnson J, Golm GT, Guo H, et al. Safety and tolerability of sitagliptin in clinical studies: A pooled analysis of data from 10,246 patients with type 2 diabetes. BMC Endocr Disord. 2010;10(7).	Wrong age	3B
Williams-Herman D, Johnson J, Teng R, Golm G, Kaufman KD, Goldstein BJ, et al. Efficacy and safety of sitagliptin and metformin as initial combination therapy and as monotherapy over 2 years in patients with type 2 diabetes. Diabetes Obes Metab. 2010;12(5):442-51.	Wrong age	3B
Wu WL, Y.; Chen, X.; Lin, D.; Xiang, S.; Shen, F.; Gu, X.: Effect of Linagliptin on Glycemic Control in Chinese Patients with Newly-Diagnosed, Drug-Naive Type 2 Diabetes Mellitus: A Randomized Controlled Trial. Med Sci Monit 2015, 21:2678-2684.	Wrong age	3B
Wu S, Hopper I, Skiba M, Krum H. Dipeptidyl peptidase-4 inhibitors and cardiovascular outcomes: meta-analysis of randomized clinical trial with 55,141 participants. Cardiovasc Ther 2014;32:147–158.	Wrong age	Reference lists
Wysham C, Bergenstal R, Malloy J, Yan P, Walsh B, Malone J, et al. DURATION-2: efficacy and safety of switching from maximum daily sitagliptin or pioglitazone to once-weekly exenatide. Diabet Med. 2011;28(6):705-14.	Wrong age	3B
Wysham C, Bergenstal R, Yan P, MacConell L, Malloy J, Porter L. DURATION-2: Exenatide once weekly demonstrated superior glycaemic control and weight reduction compared to sitagliptin or pioglitazone after 26 weeks of treatment. Diabetologia. 2009;52 (S1):S290.	Wrong age	3B
Wysham CH, Bergenstal RM, Malloy J, Walsh B, Yan P, Malone J, et al. DURATION-2: Effect of switching to once-weekly exenatide from maximum daily doses of sitagliptin or pioglitazone. Diabetologia. 2010;53:S335.	Wrong age	3B
Xu Z, Allen E, Chen R, Antunez P, Baccaro C, Bertone R, et al. Saxagliptin given in combination with metformin as initial therapy improves glycaemic control in patients with type 2 diabetes compared with either monotherapy: A randomized controlled trial. Diabetes, Obesity and Metabolism. 2009;11(6):611-22.	Wrong age	3B
Yabe DK, H.; Kaneko, M.; Ito, C.; Nishikino, R.; Murorani, K.; Kurose, T.; Seino, Y.: Use of the Japanese health insurance claims database to assess the risk of acute pancreatitis in patients with diabetes: comparison of DPP-4 inhibitors with other oral antidiabetic drugs. Diabetes Obes Metab 2015, 17(4):430-434.	Wrong age	3B
Yang SJ, Min KW, Gupta SK, Park JY, Shivane VK, Pitale SU, et al. A multicentre, multinational, randomized, placebo-controlled, double-blind, phase 3 trial to evaluate the efficacy and safety of gemigliptin (LC15-0444) in patients with type 2 diabetes. Diabetes Obes Metab. 2013;15(5):410-6.	Wrong age	3B
Yang W, Guan Y, Shentu Y, Li Z, Johnson-Levonas AO, Engel SS, et al. The addition of sitagliptin to ongoing metformin therapy significantly improves glycemic control in Chinese patients with type 2 diabetes. J Diabetes. 2012;4(3):227-37.	Wrong age	3B
Yang W, Pan CY, Tou C, Zhao J, Gause-Nilsson I. Efficacy and safety of saxagliptin added to metformin in Asian people with type 2 diabetes mellitus: a randomized controlled trial. Diabetes Res Clin Pract. 2011;94(2):217-24.	Wrong age	3B
Yang HKM, K. W.; Park, S. W.; Chung, C. H.; Park, K. S.; Choi, S. H.; Song, K. H.; Kim, D. M.; Lee, M. K.; Sung, Y. A.; et al.: A randomized, placebo-controlled, double-blind, phase 3 trial to evaluate the efficacy and safety of anagliptin in drug-naive patients with type 2 diabetes. Endocr J 2015, 62(5):449-462.	Wrong age	3B
Yang WX, X.; Lv, X.; Li, Y.; Ma, J.; Yuan, G.; Sun, F.; Wang, W.; Woloschak, M.; Lukashevich, V.; Kozlovski, P.; Kothny, W.: Vildagliptin added to sulfonylurea improves glycemic control without hypoglycemia and weight gain in Chinese patients with type 2 diabetes mellitus. J Diabetes 2015, 7(2):174-181.	Wrong age	3B
Yki-Jarvinen H, Rosenstock J, Duran-Garcia S, Pinnetti S, Bhattacharya S, Thiemann S, et al. Effects of adding linagliptin to basal insulin regimen for inadequately controlled type 2 diabetes: A >52-week randomized, double-blind study. Diabetes Care. 2013;36(12):3875-81.	Wrong age	3B
Yokoh H, Kobayashi K, Sato Y, Takemoto M, Uchida D, Kanatsuka A, et al. Efficacy and safety of the dipeptidyl peptidase-4 inhibitor, sitagliptin compared with alpha-glucosidase inhibitor in japanese patients with type 2 diabetes inadequately controlled on metformin or pioglitazone alone (SUCCESS1): A multicenter, randomized, openlabel, clinical trial. Diabetes. 2013;62:A306.	Wrong age	3B
Yokoh HK, Kazuki; Sato, Yasunori; Takemoto, Minoru; et al.: Efficacy and safety of the dipeptidyl peptidase-4 inhibitor sitagliptin compared with alpha-glucosidase inhibitor in Japanese patients with type 2 diabetes inadequately controlled on metformin or pioglitazone alone (Study for an Ultimate Combination Therapy to Control Diabetes with Sitagliptin-1): A multicenter, randomized, open-label, n…	Wrong age	3B
Yokoyama HH, Koichi; Yamaguchi, Kohei; Oishi, Mariko; Lee, Gendai; Yagi, Noriharu; Takamura, Hiroshi; Kashiwagi, Atsunori. Liraglutide Versus Sitagliptin in a 24-week, Multicenter, Open-label, Randomized, Parallel-group Study in Japanese Type 2 Diabetes Mellitus Patients Responding Inadequately to a Sulfonylurea and/or One or Two Other Oral Antidiabetic Drugs (JDDM 33). Japanese Clinical Medicine…	Wrong age	3B
Yoon KH, Shockey GR, Teng R, Golm GT, Thakkar PR, Meehan AG, et al. Effect of initial combination therapy with sitagliptin, a dipeptidyl peptidase-4 inhibitor, and pioglitazone on glycemic control and measures of beta-cell function in patients with type 2 diabetes. Int J Clin Pract. 2011;65(2):154-64.	Wrong age	3B
Yoon KH, Shockey GR, Teng R, Golm GT, Thakkar PR, Meehan AG, et al. Effect of initial combination therapy with sitagliptin, a dipeptidyl peptidase-4 inhibitor, and pioglitazone on glycemic control and measures of beta-cell function in patients with type 2 diabetes. Int J Clin Pract. 2011;65(2):154-64.	Wrong age	3B
Yoshioka K. Efficacy of initial basal-supported oral therapy with sitagliptin in untreated type 2 diabetes. Diabetes Therapy. 2013;4(2):409-16.	Wrong age	3B
Yu OHY, H.; Azoulay, L.: The combination of DPP-4 inhibitors versus sulfonylureas with metformin after failure of first-line treatment in the risk for major cardiovascular events and death. Can 2015, 39(5):383-389.	Wrong age	3B
Yuan GJ, Jue; Zhang, Caili; Yu, Shuqin; Dong, Sijing; Ye, Jingjing; Zhu, Tianyi; Tang, Bingqian; Qian, Weiyun; Wang, Dong; Yang, Ling; Zhou, Libin; Mao, Chaoming. Safety and efficacy of sitagliptin in combination with transient continuous subcutaneous insulin infusion (CSII) therapy in patients with newly diagnosed type 2 diabetes. Endocrine Journal. 2014;61(5):513-21.	Wrong age	3B
Zannad FC, C. P.; Cushman, W. C.; Bakris, G. L.; Menon, V.; Perez, A. T.; Fleck, P. R.; Mehta, C. R.; Kupfer, S.; Wilson, C.; Lam, H.; White, W. B.: Heart failure and mortality outcomes in patients with type 2 diabetes taking alogliptin versus placebo in EXAMINE: A multicentre, randomised, double-blind trial. The Lancet 2015, 385(9982):2067-2076.	Wrong age	3B
Zeng Z, Yang J-K, Tong N, Yan S, Zhang X, Gong Y, et al. Efficacy and safety of linagliptin added to metformin and sulphonylurea in Chinese patients with type 2 diabetes: a sub-analysis of data from a randomised clinical trial. Curr Med Res Opin. 2013;29(8):921-9.	Wrong age	3B
Zhang Y, Hong J, Chi J, Gu W, Ning G, Wang W. Head-to-head comparison of dipeptidyl peptidase-IV inhibitors and sulfonylureas – a meta-analysis from randomized clinical trials. Diabetes Metab Res Rev 2014; 30: 241–256.	Wrong age	Reference lists
